# Supplementary material for: Enhancing insights into diseases through horizontal gene transfer event detection from gut microbiome
Source: Nucleic Acids Res. 2024 Jun 17;52(14):e61. doi: 10.1093/nar/gkae515 (PMC11317153; doi:10.1093/nar/gkae515)
Supplement: gkae515_Supplemental_Files [file gkae515_supplemental_files.zip]

Archive with 6 entries (6 files):
- HGT_Supplemental_Information_R1_clean.pdf
- Table S1.xlsx
- Table S2.xlsx
- Table S3.xlsx
- Table S4.xlsx
- Table S5.xlsx
