# Supplementary material for: Enhancing insights into diseases through horizontal gene transfer event detection from gut microbiome
Source: Nucleic Acids Res. 2024 Jun 17;52(14):e61. doi: 10.1093/nar/gkae515 (PMC11317153; doi:10.1093/nar/gkae515)
Supplement: gkae515_Supplemental_Files [file gkae515_supplemental_files.zip › Table S1.xlsx]

## Sheet: phenotype
Table S1: Profile of the metagenomic samples
	sample	cohort	disease	full_disease	bases	age	BMI
0	CCIS00146684ST-4-0	ZellerG_2014	control	healthy	6512170482	72	25
1	CCIS00281083ST-3-0	ZellerG_2014	control	healthy	3298640533	53	32
2	CCIS02124300ST-4-0	ZellerG_2014	control	healthy	7846466205	35	23
3	CCIS02379307ST-4-0	ZellerG_2014	CRC	CRC	907920835	67	28
4	CCIS02856720ST-4-0	ZellerG_2014	control	healthy	6190369807	74	27
5	CCIS03473770ST-4-0	ZellerG_2014	control	healthy	3733212784	29	24
6	CCIS03857607ST-4-0	ZellerG_2014	control	healthy	5403961311	61	23
7	CCIS05314658ST-4-0	ZellerG_2014	control	healthy	5175146179	65	24
8	CCIS06260551ST-3-0	ZellerG_2014	CRC	CRC	2826425982	58	24
9	CCIS07277498ST-4-0	ZellerG_2014	control	healthy	5667757614	63	0
10	CCIS07539127ST-4-0	ZellerG_2014	control	healthy	5817465348	77	22
11	CCIS07648107ST-4-0	ZellerG_2014	control	healthy	5739043252	62	21
12	CCIS08668806ST-3-0	ZellerG_2014	adenoma	adenoma	1560454141	63	26
13	CCIS09568613ST-4-0	ZellerG_2014	control	healthy	6488989235	67	21
14	CCIS10706551ST-3-0	ZellerG_2014	control	healthy	5152050233	25	24
15	CCIS10793554ST-4-0	ZellerG_2014	adenoma	adenoma	3369353210	64	26
16	CCIS11015875ST-4-0	ZellerG_2014	CRC	CRC	5021042144	62	26
17	CCIS11354283ST-4-0	ZellerG_2014	control	healthy	5296232853	67	27
18	CCIS11362406ST-4-0	ZellerG_2014	control	healthy	8334068161	44	26
19	CCIS11558985ST-4-0	ZellerG_2014	control	healthy	3229069072	56	0
20	CCIS12370844ST-4-0	ZellerG_2014	CRC	CRC	497672074	81	39
21	CCIS12656533ST-4-0	ZellerG_2014	CRC	CRC	3848992468	51	30
22	CCIS13047523ST-4-0	ZellerG_2014	control	healthy	5363998665	70	22
23	CCIS14449628ST-4-0	ZellerG_2014	CRC	CRC	4256129777	59	20
24	CCIS15704761ST-4-0	ZellerG_2014	CRC	CRC	3631882002	56	0
25	CCIS15794887ST-4-0	ZellerG_2014	control	healthy	3698892069	37	18
26	CCIS16326685ST-4-0	ZellerG_2014	control	healthy	4547422592	46	29
27	CCIS16383318ST-4-0	ZellerG_2014	control	healthy	6621569027	61	24
28	CCIS16561622ST-4-0	ZellerG_2014	control	healthy	7453752248	54	26
29	CCIS17669415ST-4-0	ZellerG_2014	CRC	CRC	5754783062	72	37
30	CCIS20795251ST-4-0	ZellerG_2014	control	healthy	4611051584	71	23
31	CCIS21126322ST-4-0	ZellerG_2014	control	healthy	6704190994	59	25
32	CCIS21278152ST-4-0	ZellerG_2014	CRC	CRC	4306955793	63	25
33	CCIS22416007ST-4-0	ZellerG_2014	CRC	CRC	7567990129	82	24
34	CCIS22906510ST-20-0	ZellerG_2014	adenoma	adenoma	7634935649	77	23
35	CCIS22958137ST-20-0	ZellerG_2014	CRC	CRC	8757847513	60	26
36	CCIS23164343ST-4-0	ZellerG_2014	control	healthy	5871764899	62	23
37	CCIS24254057ST-4-0	ZellerG_2014	CRC	CRC	11694061283	69	24
38	CCIS24898163ST-4-0	ZellerG_2014	adenoma	adenoma	1062478244	59	31
39	CCIS25399172ST-4-0	ZellerG_2014	adenoma	adenoma	2474388952	60	27
40	CCIS27304052ST-3-0	ZellerG_2014	control	healthy	3405411697	52	20
41	CCIS27927933ST-4-0	ZellerG_2014	control	healthy	7788532840	72	24
42	CCIS29210128ST-4-0	ZellerG_2014	control	healthy	3986872657	64	27
43	CCIS29688262ST-20-0	ZellerG_2014	control	healthy	7382792447	50	25
44	CCIS31434951ST-20-0	ZellerG_2014	adenoma	adenoma	2620882999	66	24
45	CCIS32105356ST-4-0	ZellerG_2014	adenoma	adenoma	4392664436	53	30
46	CCIS32452666ST-4-0	ZellerG_2014	control	healthy	4440407460	68	26
47	CCIS33816588ST-4-0	ZellerG_2014	CRC	CRC	5678829952	64	21
48	CCIS34055159ST-4-0	ZellerG_2014	CRC	CRC	3943928884	80	29
49	CCIS34604008ST-4-0	ZellerG_2014	control	healthy	6044922649	63	27
50	CCIS35092938ST-4-0	ZellerG_2014	adenoma	adenoma	3817577484	62	21
51	CCIS35100175ST-4-0	ZellerG_2014	CRC	CRC	4449210952	73	40
52	CCIS36699628ST-4-0	ZellerG_2014	control	healthy	5731938297	68	25
53	CCIS36797902ST-4-0	ZellerG_2014	control	healthy	3608044435	63	25
54	CCIS37250421ST-4-0	ZellerG_2014	adenoma	adenoma	4298774503	59	21
55	CCIS38765456ST-20-0	ZellerG_2014	CRC	CRC	7211705897	79	22
56	CCIS40244499ST-3-0	ZellerG_2014	CRC	CRC	4411570203	87	32
57	CCIS41222843ST-4-0	ZellerG_2014	CRC	CRC	7602125134	73	24
58	CCIS41288781ST-4-0	ZellerG_2014	CRC	CRC	3791242240	74	19
59	CCIS41548810ST-4-0	ZellerG_2014	CRC	CRC	4694864212	78	19
60	CCIS41692898ST-4-0	ZellerG_2014	control	healthy	6490271467	67	28
61	CCIS41806458ST-4-0	ZellerG_2014	adenoma	adenoma	4887131910	59	0
62	CCIS44093303ST-4-0	ZellerG_2014	control	healthy	6267951889	62	20
63	CCIS44676181ST-4-0	ZellerG_2014	adenoma	adenoma	3614755975	48	21
64	CCIS44743950ST-4-0	ZellerG_2014	adenoma	adenoma	6695072003	66	22
65	CCIS44757994ST-4-0	ZellerG_2014	CRC	CRC	4076256445	75	37
66	CCIS45571137ST-3-0	ZellerG_2014	control	healthy	2643933782	55	20
67	CCIS45793747ST-4-0	ZellerG_2014	control	healthy	7119073064	67	25
68	CCIS46047672ST-4-0	ZellerG_2014	CRC	CRC	3427270177	65	24
69	CCIS46467422ST-4-0	ZellerG_2014	CRC	CRC	1015859086	54	22
70	CCIS47284573ST-4-0	ZellerG_2014	CRC	CRC	3264825557	67	25
71	CCIS48174381ST-4-0	ZellerG_2014	control	healthy	4358945393	66	25
72	CCIS48507077ST-4-0	ZellerG_2014	adenoma	adenoma	4621474821	72	32
73	CCIS48579360ST-4-0	ZellerG_2014	adenoma	adenoma	2772292441	52	23
74	CCIS48725289ST-4-0	ZellerG_2014	CRC	CRC	2924500773	62	21
75	CCIS50003399ST-4-0	ZellerG_2014	control	healthy	5408998961	66	28
76	CCIS50148151ST-4-0	ZellerG_2014	CRC	CRC	4488120560	87	15
77	CCIS50369211ST-20-0	ZellerG_2014	adenoma	adenoma	1875556820	53	33
78	CCIS50471204ST-4-0	ZellerG_2014	control	healthy	6959611519	61	23
79	CCIS51595129ST-4-0	ZellerG_2014	control	healthy	5016717280	63	22
80	CCIS51667829ST-4-0	ZellerG_2014	adenoma	adenoma	6298057148	63	26
81	CCIS52370277ST-4-0	ZellerG_2014	CRC	CRC	4655519051	53	25
82	CCIS53043478ST-4-0	ZellerG_2014	CRC	CRC	3331840282	72	22
83	CCIS53355328ST-4-0	ZellerG_2014	CRC	CRC	3182274234	76	0
84	CCIS53557295ST-4-0	ZellerG_2014	adenoma	adenoma	2588976210	45	24
85	CCIS54027808ST-4-0	ZellerG_2014	adenoma	adenoma	3917549022	52	33
86	CCIS55230578ST-4-0	ZellerG_2014	CRC	CRC	4925782891	64	30
87	CCIS55531770ST-4-0	ZellerG_2014	adenoma	adenoma	1805826811	45	24
88	CCIS58234805ST-4-0	ZellerG_2014	CRC	CRC	2054641330	70	26
89	CCIS59132091ST-4-0	ZellerG_2014	CRC	CRC	8528422674	80	23
90	CCIS59903910ST-4-0	ZellerG_2014	adenoma	adenoma	4576724560	76	34
91	CCIS61287323ST-4-0	ZellerG_2014	CRC	CRC	6259486032	76	25
92	CCIS62605362ST-3-0	ZellerG_2014	CRC	CRC	10842063366	56	23
93	CCIS62794166ST-4-0	ZellerG_2014	CRC	CRC	3209540648	68	23
94	CCIS63448910ST-4-0	ZellerG_2014	control	healthy	5241560072	61	34
95	CCIS63468405ST-4-0	ZellerG_2014	control	healthy	5705040835	69	25
96	CCIS63910149ST-4-0	ZellerG_2014	control	healthy	1992837785	49	23
97	CCIS64773582ST-4-0	ZellerG_2014	control	healthy	7966706877	63	23
98	CCIS64785924ST-20-0	ZellerG_2014	control	healthy	1128108433	59	25
99	CCIS65479369ST-4-0	ZellerG_2014	CRC	CRC	1369967696	69	25
100	CCIS70398272ST-4-0	ZellerG_2014	adenoma	adenoma	6568369799	55	24
101	CCIS71301801ST-4-0	ZellerG_2014	CRC	CRC	8220141004	50	24
102	CCIS71578391ST-4-0	ZellerG_2014	control	healthy	6260894901	70	25
103	CCIS72607085ST-4-0	ZellerG_2014	CRC	CRC	3848726385	74	26
104	CCIS74239020ST-4-0	ZellerG_2014	control	healthy	5138705109	62	24
105	CCIS74726977ST-3-0	ZellerG_2014	adenoma	adenoma	11663668391	66	24
106	CCIS76563044ST-4-0	ZellerG_2014	adenoma	adenoma	6214540074	68	36
107	CCIS76845094ST-20-0	ZellerG_2014	CRC	CRC	13684791942	44	20
108	CCIS77252613ST-4-0	ZellerG_2014	CRC	CRC	7783680878	65	26
109	CCIS78100604ST-4-0	ZellerG_2014	control	healthy	6619013691	64	30
110	CCIS78318719ST-4-0	ZellerG_2014	CRC	CRC	4966168603	69	30
111	CCIS79210440ST-3-0	ZellerG_2014	control	healthy	3056783044	65	30
112	CCIS80834637ST-4-0	ZellerG_2014	control	healthy	8078577899	60	28
113	CCIS81139242ST-4-0	ZellerG_2014	control	healthy	5713080966	64	20
114	CCIS81710917ST-20-0	ZellerG_2014	adenoma	adenoma	9060668209	49	20
115	CCIS81887263ST-4-0	ZellerG_2014	CRC	CRC	7809347444	59	27
116	CCIS82146115ST-4-0	ZellerG_2014	CRC	CRC	7855270798	51	24
117	CCIS82507866ST-3-0	ZellerG_2014	control	healthy	3180717679	57	24
118	CCIS82944710ST-20-0	ZellerG_2014	control	healthy	803852416	38	22
119	CCIS83445808ST-4-0	ZellerG_2014	adenoma	adenoma	3640432033	66	29
120	CCIS83870198ST-4-0	ZellerG_2014	CRC	CRC	6297114104	48	24
121	CCIS84543192ST-4-0	ZellerG_2014	CRC	CRC	2811757403	45	28
122	CCIS85214191ST-3-0	ZellerG_2014	CRC	CRC	4841564987	63	22
123	CCIS87116798ST-4-0	ZellerG_2014	CRC	CRC	4239137877	85	20
124	CCIS87167916ST-4-0	ZellerG_2014	CRC	CRC	3868143620	79	30
125	CCIS87252800ST-4-0	ZellerG_2014	CRC	CRC	2216475835	73	17
126	CCIS87605453ST-4-0	ZellerG_2014	CRC	CRC	7016009997	73	26
127	CCIS88007743ST-4-0	ZellerG_2014	control	healthy	5261700925	67	23
128	CCIS88317640ST-4-0	ZellerG_2014	control	healthy	6089304969	74	27
129	CCIS90164298ST-4-0	ZellerG_2014	control	healthy	5520171452	84	23
130	CCIS91228662ST-4-0	ZellerG_2014	CRC	CRC	8027807010	63	31
131	CCIS93040568ST-20-0	ZellerG_2014	control	healthy	1233826155	65	30
132	CCIS94417875ST-3-0	ZellerG_2014	control	healthy	3132363570	59	25
133	CCIS94496512ST-4-0	ZellerG_2014	adenoma	adenoma	3230104037	64	28
134	CCIS94603952ST-4-0	ZellerG_2014	control	healthy	5868133832	80	21
135	CCIS95097901ST-4-0	ZellerG_2014	control	healthy	4271802257	52	24
136	CCIS95409808ST-4-0	ZellerG_2014	control	healthy	5931273309	63	21
137	CCIS96387239ST-4-0	ZellerG_2014	adenoma	adenoma	2752039312	66	20
138	CCIS98482370ST-3-0	ZellerG_2014	control	healthy	3154490787	53	30
139	CCIS98512455ST-4-0	ZellerG_2014	CRC	CRC	3914532361	63	29
140	CCIS98832363ST-4-0	ZellerG_2014	CRC	CRC	5748965241	55	25
141	DRR127478	YachidaS_2019	CRC	CRC	6486706572	66	23
142	DRR127481	YachidaS_2019	CRC	CRC	8714631225	61	28
143	DRR127485	YachidaS_2019	CRC	CRC	9023711379	70	22
144	DRR127488	YachidaS_2019	control	healthy	11268958205	72	22
145	DRR127491	YachidaS_2019	CRC	CRC	2124339384	62	21
146	DRR127507	YachidaS_2019	CRC	CRC	5033451978	65	21
147	DRR127509	YachidaS_2019	CRC	CRC	6291025847	59	25
148	DRR127514	YachidaS_2019	CRC	CRC	2160696301	78	23
149	DRR127515	YachidaS_2019	CRC	CRC	10773756152	30	26
150	DRR127517	YachidaS_2019	CRC	CRC	8117330663	69	24
151	DRR127519	YachidaS_2019	CRC	CRC	8506158049	57	18
152	DRR127521	YachidaS_2019	CRC	CRC	7485815395	38	24
153	DRR127524	YachidaS_2019	control	healthy	11071213007	73	26
154	DRR127532	YachidaS_2019	control	healthy	4923550468	59	20
155	DRR127535	YachidaS_2019	control	healthy	3890370691	64	21
156	DRR127536	YachidaS_2019	CRC	CRC	6795738690	44	27
157	DRR127537	YachidaS_2019	control	healthy	5932336432	50	20
158	DRR127546	YachidaS_2019	control	healthy	14102828544	67	26
159	DRR127552	YachidaS_2019	control	healthy	4020310152	45	22
160	DRR127557	YachidaS_2019	CRC	CRC	4710443973	62	25
161	DRR127559	YachidaS_2019	CRC	CRC	6603287365	46	19
162	DRR127567	YachidaS_2019	CRC	CRC	5731747535	70	17
163	DRR127579	YachidaS_2019	CRC	CRC	6262276088	70	21
164	DRR127580	YachidaS_2019	CRC	CRC	6252293877	63	17
165	DRR127583	YachidaS_2019	control	healthy	7199905782	65	20
166	DRR127588	YachidaS_2019	control	healthy	5865243226	76	22
167	DRR127596	YachidaS_2019	control	healthy	5510583785	76	23
168	DRR127597	YachidaS_2019	control	healthy	4888766664	53	19
169	DRR127603	YachidaS_2019	CRC	CRC	4511745194	45	23
170	DRR127613	YachidaS_2019	control	healthy	5925622603	75	23
171	DRR127616	YachidaS_2019	control	healthy	6648229136	78	23
172	DRR127617	YachidaS_2019	CRC	CRC	4883791076	59	23
173	DRR127619	YachidaS_2019	control	healthy	5120578302	45	24
174	DRR127625	YachidaS_2019	CRC	CRC	6257013250	64	23
175	DRR127628	YachidaS_2019	control	healthy	6174743097	76	22
176	DRR127634	YachidaS_2019	control	healthy	10389944355	42	26
177	DRR127638	YachidaS_2019	CRC	CRC	4392262187	32	22
178	DRR127646	YachidaS_2019	CRC	CRC	5995084694	49	19
179	DRR127647	YachidaS_2019	CRC	CRC	5299259399	67	20
180	DRR127649	YachidaS_2019	control	healthy	5943253116	49	22
181	DRR127666	YachidaS_2019	CRC	CRC	5981611447	78	26
182	DRR127669	YachidaS_2019	CRC	CRC	3658139787	54	21
183	DRR127672	YachidaS_2019	control	healthy	6198285404	42	26
184	DRR127674	YachidaS_2019	CRC	CRC	6875666831	59	21
185	DRR127683	YachidaS_2019	control	healthy	6041888886	40	23
186	DRR127685	YachidaS_2019	CRC	CRC	6025260440	70	24
187	DRR127692	YachidaS_2019	control	healthy	5405697464	76	26
188	DRR127700	YachidaS_2019	CRC	CRC	4707908266	46	17
189	DRR127704	YachidaS_2019	control	healthy	6123261856	49	21
190	DRR127707	YachidaS_2019	control	healthy	8872142135	63	22
191	DRR127708	YachidaS_2019	CRC	CRC	4141675679	62	26
192	DRR127713	YachidaS_2019	control	healthy	6844558145	49	27
193	DRR127718	YachidaS_2019	CRC	CRC	5433741142	75	22
194	DRR127720	YachidaS_2019	CRC	CRC	6960096202	73	21
195	DRR127721	YachidaS_2019	control	healthy	6412035294	51	28
196	DRR127724	YachidaS_2019	control	healthy	8039395131	66	25
197	DRR127728	YachidaS_2019	control	healthy	6965158871	71	18
198	DRR127731	YachidaS_2019	control	healthy	9042731896	66	24
199	DRR127736	YachidaS_2019	control	healthy	5877007992	64	23
200	DRR127748	YachidaS_2019	control	healthy	5205593175	44	22
201	DRR127751	YachidaS_2019	control	healthy	7918737006	74	21
202	DRR127752	YachidaS_2019	control	healthy	7120548014	70	24
203	DRR127754	YachidaS_2019	CRC	CRC	6727471684	55	25
204	DRR127755	YachidaS_2019	control	healthy	6290180311	70	26
205	DRR127756	YachidaS_2019	control	healthy	7140034501	75	22
206	DRR127762	YachidaS_2019	control	healthy	7457652606	76	24
207	DRR127763	YachidaS_2019	control	healthy	6863461637	76	26
208	DRR127767	YachidaS_2019	CRC	CRC	6653889064	28	26
209	DRR127774	YachidaS_2019	CRC	CRC	5515213950	69	26
210	DRR127776	YachidaS_2019	control	healthy	7510078593	73	21
211	DRR127777	YachidaS_2019	control	healthy	7559306882	77	24
212	DRR127789	YachidaS_2019	CRC	CRC	6926623274	51	21
213	DRR162775	YachidaS_2019	control	healthy	6001676288	65	22
214	DRR162776	YachidaS_2019	control	healthy	4701732700	66	22
215	DRR162777	YachidaS_2019	CRC	CRC	4990905572	48	23
216	DRR162778	YachidaS_2019	CRC	CRC	8462198734	65	21
217	DRR162779	YachidaS_2019	CRC	CRC	3640483934	70	19
218	DRR171459	YachidaS_2019	CRC	CRC	4757249321	69	23
219	ERR1018185	YuJ_2015	CRC	CRC;T2D	5782402056	64	23
220	ERR1018186	YuJ_2015	CRC	CRC	4958196559	73	24
221	ERR1018187	YuJ_2015	CRC	CRC	5674034861	67	25
222	ERR1018188	YuJ_2015	CRC	CRC	5343486861	56	26
223	ERR1018189	YuJ_2015	CRC	CRC	6090719237	59	21
224	ERR1018190	YuJ_2015	CRC	CRC	4952005733	61	25
225	ERR1018191	YuJ_2015	CRC	CRC	5958738352	60	23
226	ERR1018192	YuJ_2015	CRC	CRC	5634395962	73	18
227	ERR1018193	YuJ_2015	control	healthy	5802081901	62	22
228	ERR1018194	YuJ_2015	CRC	CRC;T2D	5848388244	72	26
229	ERR1018195	YuJ_2015	control	healthy	6128118370	65	21
230	ERR1018196	YuJ_2015	CRC	CRC;T2D	6312390149	65	25
231	ERR1018197	YuJ_2015	CRC	CRC	5750793357	71	26
232	ERR1018198	YuJ_2015	CRC	CRC;T2D	5366059753	50	25
233	ERR1018199	YuJ_2015	CRC	CRC	2820598675	55	22
234	ERR1018200	YuJ_2015	CRC	CRC	5593003062	77	22
235	ERR1018201	YuJ_2015	CRC	CRC;T2D	5352993848	45	23
236	ERR1018202	YuJ_2015	CRC	CRC;T2D	4898058708	89	24
237	ERR1018203	YuJ_2015	CRC	CRC	5167203436	58	22
238	ERR1018204	YuJ_2015	CRC	CRC	5260734071	58	24
239	ERR1018205	YuJ_2015	control	healthy	5434611996	68	22
240	ERR1018206	YuJ_2015	CRC	CRC	5963691551	64	29
241	ERR1018207	YuJ_2015	CRC	CRC;T2D	4319033464	75	29
242	ERR1018208	YuJ_2015	CRC	CRC	5458804627	73	23
243	ERR1018209	YuJ_2015	control	healthy	5409995654	62	21
244	ERR1018210	YuJ_2015	CRC	CRC	5746098424	80	24
245	ERR1018211	YuJ_2015	CRC	CRC	5870370380	67	23
246	ERR1018212	YuJ_2015	CRC	CRC	5620259779	61	22
247	ERR1018213	YuJ_2015	CRC	CRC	5477743161	63	24
248	ERR1018214	YuJ_2015	CRC	CRC;T2D	5867266433	51	20
249	ERR1018215	YuJ_2015	CRC	CRC	6779395176	64	0
250	ERR1018216	YuJ_2015	CRC	CRC;T2D	4324269958	74	29
251	ERR1018217	YuJ_2015	control	healthy	5953975242	68	20
252	ERR1018218	YuJ_2015	CRC	CRC	6116520802	83	30
253	ERR1018219	YuJ_2015	CRC	CRC;T2D	7071081405	70	25
254	ERR1018220	YuJ_2015	CRC	CRC;T2D	6648869146	56	26
255	ERR1018221	YuJ_2015	CRC	CRC;T2D	5583533631	54	18
256	ERR1018222	YuJ_2015	CRC	CRC;T2D	5490157283	74	27
257	ERR1018223	YuJ_2015	CRC	CRC;T2D	6005812224	57	23
258	ERR1018224	YuJ_2015	CRC	CRC	4798011366	54	30
259	ERR1018225	YuJ_2015	CRC	CRC;T2D	4215741721	62	23
260	ERR1018226	YuJ_2015	CRC	CRC	6659496745	54	26
261	ERR1018227	YuJ_2015	CRC	CRC	7063847425	69	29
262	ERR1018228	YuJ_2015	CRC	CRC;T2D	6074413096	64	25
263	ERR1018229	YuJ_2015	CRC	CRC	5388058294	44	22
264	ERR1018230	YuJ_2015	CRC	CRC;T2D	5805169579	60	17
265	ERR1018231	YuJ_2015	CRC	CRC	5270117008	73	24
266	ERR1018232	YuJ_2015	control	healthy	6435852633	62	32
267	ERR1018233	YuJ_2015	control	T2D	6895320232	58	22
268	ERR1018234	YuJ_2015	control	healthy	5938321460	64	25
269	ERR1018235	YuJ_2015	control	healthy	6673610903	65	35
270	ERR1018236	YuJ_2015	control	healthy	6814348601	62	24
271	ERR1018238	YuJ_2015	control	T2D	7024760687	55	26
272	ERR1018239	YuJ_2015	control	healthy	5749744210	64	26
273	ERR1018240	YuJ_2015	control	healthy	6628831167	59	26
274	ERR1018241	YuJ_2015	CRC	CRC;T2D	6575946140	70	21
275	ERR1018242	YuJ_2015	control	healthy	5974605135	71	27
276	ERR1018243	YuJ_2015	control	T2D	6256894354	51	22
277	ERR1018244	YuJ_2015	control	T2D	5934000840	50	20
278	ERR1018245	YuJ_2015	control	healthy	4931948740	64	25
279	ERR1018246	YuJ_2015	control	T2D	5154274247	50	23
280	ERR1018247	YuJ_2015	control	T2D	5567635662	66	22
281	ERR1018248	YuJ_2015	control	T2D	5725708568	52	28
282	ERR1018249	YuJ_2015	control	healthy	4743989231	64	26
283	ERR1018250	YuJ_2015	control	healthy	4605248434	58	23
284	ERR1018251	YuJ_2015	control	healthy	5228553296	64	17
285	ERR1018252	YuJ_2015	control	healthy	4284823360	65	22
286	ERR1018253	YuJ_2015	control	T2D	4421327366	53	20
287	ERR1018254	YuJ_2015	control	healthy	5532795294	64	21
288	ERR1018255	YuJ_2015	control	healthy	4087572754	68	25
289	ERR1018256	YuJ_2015	control	T2D	4378527165	53	23
290	ERR1018257	YuJ_2015	control	healthy	6031404940	64	23
291	ERR1018258	YuJ_2015	control	healthy	5452370978	61	22
292	ERR1018259	YuJ_2015	control	healthy	5286392158	62	21
293	ERR1018260	YuJ_2015	control	healthy	5913649423	64	24
294	ERR1018261	YuJ_2015	control	T2D	5122974616	55	22
295	ERR1018262	YuJ_2015	control	healthy	7565053111	64	23
296	ERR1018263	YuJ_2015	control	healthy	5461060156	71	23
297	ERR1018264	YuJ_2015	control	T2D	5409790102	64	22
298	ERR1018265	YuJ_2015	control	healthy	6142339703	65	22
299	ERR1018266	YuJ_2015	control	T2D	6072275849	73	24
300	ERR1018267	YuJ_2015	control	T2D	4783479071	54	28
301	ERR1018268	YuJ_2015	control	healthy	5705212005	65	21
302	ERR1018269	YuJ_2015	control	healthy	5953705467	60	22
303	ERR1018270	YuJ_2015	control	T2D	6214859452	58	26
304	ERR1018271	YuJ_2015	control	healthy	5067016252	64	21
305	ERR1018272	YuJ_2015	control	T2D	5847463811	69	24
306	ERR1018273	YuJ_2015	control	T2D	5841330956	65	20
307	ERR1018274	YuJ_2015	control	healthy	5963817711	59	24
308	ERR1018275	YuJ_2015	control	healthy	4208577504	70	22
309	ERR1018276	YuJ_2015	control	healthy	4325874871	61	24
310	ERR1018277	YuJ_2015	control	healthy	5963396124	52	25
311	ERR1018278	YuJ_2015	control	healthy	5988073670	58	24
312	ERR1018279	YuJ_2015	CRC	CRC	6159612826	60	20
313	ERR1018280	YuJ_2015	CRC	CRC	6291809354	77	24
314	ERR1018281	YuJ_2015	CRC	CRC;T2D	4805566759	59	27
315	ERR1018282	YuJ_2015	CRC	CRC	5300707451	71	21
316	ERR1018283	YuJ_2015	CRC	CRC;T2D	4788302397	56	31
317	ERR1018284	YuJ_2015	CRC	CRC	4853435538	77	22
318	ERR1018285	YuJ_2015	CRC	CRC	5802726469	77	24
319	ERR1018286	YuJ_2015	CRC	CRC	5228621466	83	23
320	ERR1018287	YuJ_2015	CRC	CRC;T2D	3565318892	79	26
321	ERR1018288	YuJ_2015	CRC	CRC	3719245972	69	28
322	ERR1018289	YuJ_2015	CRC	CRC	3387430279	62	24
323	ERR1018290	YuJ_2015	CRC	CRC	3694689270	78	27
324	ERR1018291	YuJ_2015	CRC	CRC;T2D	3696564849	49	23
325	ERR1018292	YuJ_2015	CRC	CRC	3525605588	81	18
326	ERR1018293	YuJ_2015	CRC	CRC	3514766749	63	28
327	ERR1018294	YuJ_2015	CRC	CRC;T2D	3836371213	59	24
328	ERR1018295	YuJ_2015	CRC	CRC;T2D	4080498548	73	22
329	ERR1018296	YuJ_2015	CRC	CRC	1077534564	76	22
330	ERR1018297	YuJ_2015	CRC	CRC;T2D	4645971246	74	18
331	ERR1018298	YuJ_2015	CRC	CRC;T2D	3592068766	51	27
332	ERR1018299	YuJ_2015	CRC	CRC	4977096921	74	24
333	ERR1018300	YuJ_2015	CRC	CRC	3861481843	77	20
334	ERR1018301	YuJ_2015	CRC	CRC;T2D	4339363261	34	19
335	ERR1018302	YuJ_2015	CRC	CRC	6454082758	70	27
336	ERR1018303	YuJ_2015	CRC	CRC	5593184628	83	19
337	ERR1018304	YuJ_2015	CRC	CRC	5796676630	68	22
338	ERR1018305	YuJ_2015	CRC	CRC	5738342166	79	27
339	ERR1018306	YuJ_2015	CRC	CRC	4855210014	64	28
340	ERR1018307	YuJ_2015	CRC	CRC	4993945911	67	25
341	ERR1018308	YuJ_2015	control	healthy	5690446732	61	24
342	ERR1018309	YuJ_2015	control	healthy	5584524714	62	22
343	ERR1018310	YuJ_2015	CRC	CRC	6469426091	68	24
344	ERR1018311	YuJ_2015	CRC	CRC;T2D	5787105961	55	26
345	ERR1018312	YuJ_2015	CRC	CRC;T2D	6222135039	63	22
346	ERR1293497	VogtmannE_2016	control	healthy	5793273464	65	23
347	ERR1293501	VogtmannE_2016	CRC	CRC	898880762	67	30
348	ERR1293505	VogtmannE_2016	control	healthy	1233226734	58	27
349	ERR1293509	VogtmannE_2016	control	healthy	1123112212	48	26
350	ERR1293513	VogtmannE_2016	control	healthy	6486653317	57	25
351	ERR1293517	VogtmannE_2016	CRC	CRC	5697551532	31	20
352	ERR1293521	VogtmannE_2016	CRC	CRC	5720982232	65	25
353	ERR1293525	VogtmannE_2016	control	healthy	5165640049	63	28
354	ERR1293529	VogtmannE_2016	CRC	CRC	1026472010	89	23
355	ERR1293533	VogtmannE_2016	control	healthy	5337802561	68	22
356	ERR1293537	VogtmannE_2016	CRC	CRC	6044911124	69	21
357	ERR1293541	VogtmannE_2016		healthy	3371496572	0	0
358	ERR1293545	VogtmannE_2016	CRC	CRC	5623913419	53	25
359	ERR1293549	VogtmannE_2016	control	healthy	4567726128	60	33
360	ERR1293553	VogtmannE_2016	control	healthy	3665192704	79	35
361	ERR1293557	VogtmannE_2016	CRC	CRC	351027527	61	24
362	ERR1293561	VogtmannE_2016	CRC	CRC	1790114111	69	28
363	ERR1293565	VogtmannE_2016	CRC	CRC	1532954190	42	22
364	ERR1293569	VogtmannE_2016	CRC	CRC	1491143285	74	0
365	ERR1293573	VogtmannE_2016	CRC	CRC	963698923	85	23
366	ERR1293577	VogtmannE_2016	CRC	CRC	4190960110	74	24
367	ERR1293581	VogtmannE_2016	CRC	CRC	5032904033	70	25
368	ERR1293585	VogtmannE_2016	control	healthy	4367662855	36	21
369	ERR1293589	VogtmannE_2016	control	healthy	3731748843	42	27
370	ERR1293593	VogtmannE_2016	control	healthy	5628908369	67	31
371	ERR1293597	VogtmannE_2016	control	healthy	5572277177	58	25
372	ERR1293601	VogtmannE_2016	control	healthy	3908205455	68	38
373	ERR1293605	VogtmannE_2016	CRC	CRC	1464686495	44	23
374	ERR1293609	VogtmannE_2016	control	healthy	7768037598	63	25
375	ERR1293613	VogtmannE_2016	CRC	CRC	1160316795	65	21
376	ERR1293618	VogtmannE_2016	control	healthy	5570729597	69	24
377	ERR1293622	VogtmannE_2016	CRC	CRC	4085910732	59	20
378	ERR1293626	VogtmannE_2016	control	healthy	1365515587	59	24
379	ERR1293630	VogtmannE_2016	CRC	CRC	1499137509	83	17
380	ERR1293634	VogtmannE_2016	CRC	CRC	5552253678	55	30
381	ERR1293638	VogtmannE_2016	CRC	CRC	1375491504	71	0
382	ERR1293642	VogtmannE_2016		healthy	1641547104	0	0
383	ERR1293646	VogtmannE_2016	CRC	CRC	1155366479	31	20
384	ERR1293650	VogtmannE_2016	control	healthy	6082232011	56	23
385	ERR1293654	VogtmannE_2016	CRC	CRC	8365936200	53	25
386	ERR1293658	VogtmannE_2016	CRC	CRC	1561869605	40	24
387	ERR1293662	VogtmannE_2016	control	healthy	1266848657	39	23
388	ERR1293666	VogtmannE_2016	control	healthy	5212757345	48	23
389	ERR1293670	VogtmannE_2016	control	healthy	1326212300	82	21
390	ERR1293674	VogtmannE_2016	CRC	CRC	4060847857	73	26
391	ERR1293678	VogtmannE_2016	CRC	CRC	3741842627	58	21
392	ERR1293682	VogtmannE_2016	control	healthy	1105180113	79	21
393	ERR1293686	VogtmannE_2016	control	healthy	1490771039	67	19
394	ERR1293690	VogtmannE_2016	CRC	CRC	1471103581	65	32
395	ERR1293694	VogtmannE_2016	control	healthy	1318889229	63	24
396	ERR1293698	VogtmannE_2016	control	healthy	6285843246	63	25
397	ERR1293702	VogtmannE_2016	control	healthy	5328950598	60	20
398	ERR1293706	VogtmannE_2016	control	healthy	1346093763	71	23
399	ERR1293710	VogtmannE_2016	control	healthy	5859991267	49	33
400	ERR1293714	VogtmannE_2016	control	healthy	4082068611	66	28
401	ERR1293718	VogtmannE_2016	CRC	CRC	1006346084	55	32
402	ERR1293722	VogtmannE_2016	CRC	CRC	1513029414	43	32
403	ERR1293726	VogtmannE_2016	CRC	CRC	7111161104	63	26
404	ERR1293730	VogtmannE_2016	CRC	CRC	908034219	40	17
405	ERR1293734	VogtmannE_2016	CRC	CRC	1301021795	66	22
406	ERR1293738	VogtmannE_2016	CRC	CRC	2014403600	53	28
407	ERR1293742	VogtmannE_2016	control	healthy	1461753076	76	24
408	ERR1293746	VogtmannE_2016	CRC	CRC	1447294892	67	33
409	ERR1293750	VogtmannE_2016	CRC	CRC	1638353983	54	23
410	ERR1293754	VogtmannE_2016	control	healthy	6032135552	51	25
411	ERR1293758	VogtmannE_2016	control	healthy	1121985346	62	21
412	ERR1293762	VogtmannE_2016		healthy	1246655010	0	0
413	ERR1293766	VogtmannE_2016	CRC	CRC	6279219480	63	21
414	ERR1293770	VogtmannE_2016	control	healthy	6317074880	47	24
415	ERR1293774	VogtmannE_2016	CRC	CRC	5498902077	37	23
416	ERR1293778	VogtmannE_2016	control	healthy	5863306918	68	23
417	ERR1293782	VogtmannE_2016	control	healthy	1325489228	73	24
418	ERR1293786	VogtmannE_2016	CRC	CRC	1371752223	78	23
419	ERR1293790	VogtmannE_2016	CRC	CRC	1037820751	71	25
420	ERR1293794	VogtmannE_2016	control	healthy	1569653178	55	24
421	ERR1293798	VogtmannE_2016	CRC	CRC	5395765960	54	24
422	ERR1293802	VogtmannE_2016	control	healthy	5837169628	45	24
423	ERR1293806	VogtmannE_2016	control	healthy	1741611995	60	23
424	ERR1293810	VogtmannE_2016	CRC	CRC	1636759925	84	0
425	ERR1293814	VogtmannE_2016	control	healthy	6225130657	63	17
426	ERR1293818	VogtmannE_2016	control	healthy	1653006368	63	32
427	ERR1293822	VogtmannE_2016	CRC	CRC	992725508	66	22
428	ERR1293826	VogtmannE_2016	CRC	CRC	1041130521	66	31
429	ERR1293832	VogtmannE_2016	CRC	CRC	1400466296	65	24
430	ERR1293834	VogtmannE_2016	CRC	CRC	1711019655	71	28
431	ERR1293838	VogtmannE_2016		healthy	6462018811	0	0
432	ERR1293842	VogtmannE_2016	CRC	CRC	1609694565	72	28
433	ERR1293846	VogtmannE_2016	control	healthy	1565425151	76	22
434	ERR1293852	VogtmannE_2016	control	healthy	5333346730	56	23
435	ERR1293854	VogtmannE_2016	control	healthy	5271237884	70	31
436	ERR1293858	VogtmannE_2016		healthy	1771145058	0	0
437	ERR1293862	VogtmannE_2016	control	healthy	5357791641	72	23
438	ERR1293866	VogtmannE_2016	control	healthy	6500263337	42	28
439	ERR1293870	VogtmannE_2016	control	healthy	1540291821	76	27
440	ERR1293875	VogtmannE_2016	CRC	CRC	5546605088	51	26
441	ERR1293878	VogtmannE_2016	control	healthy	889833091	65	30
442	ERR1293882	VogtmannE_2016	CRC	CRC	1126763255	54	19
443	ERR1293886	VogtmannE_2016	CRC	CRC	6677939705	57	26
444	ERR1293891	VogtmannE_2016	control	healthy	6478563154	70	29
445	ERR1293894	VogtmannE_2016	CRC	CRC	2926635760	65	31
446	ERR1293898	VogtmannE_2016	control	healthy	801087181	48	22
447	ERR1293903	VogtmannE_2016	CRC	CRC	6632142593	56	26
448	ERR1293906	VogtmannE_2016	CRC	CRC	1312392959	71	23
449	ERR1293911	VogtmannE_2016	control	healthy	1481855846	72	24
450	ERR1293916	VogtmannE_2016	CRC	CRC	1330578120	64	36
451	ERR1293918	VogtmannE_2016		healthy	6062035752	0	0
452	ERR1293923	VogtmannE_2016	control	healthy	1474564640	64	32
453	ERR1293927	VogtmannE_2016	control	healthy	1053579326	45	23
454	ERR1293931	VogtmannE_2016	control	healthy	2166841554	62	26
455	ERR1293934	VogtmannE_2016	CRC	CRC	4852225968	84	23
456	ERR260132	KarlssonFH_2013	IGT	IGT	2756179910	70	29
457	ERR260133	KarlssonFH_2013	IGT	IGT	2664136590	70	22
458	ERR260134	KarlssonFH_2013	IGT	IGT	14947398242	70	27
459	ERR260135	KarlssonFH_2013	IGT	IGT	13981314860	70	26
460	ERR260136	KarlssonFH_2013	IGT	IGT	2589449312	70	31
461	ERR260137	KarlssonFH_2013	IGT	IGT	1942446342	70	30
462	ERR260138	KarlssonFH_2013	IGT	IGT	3430913238	71	29
463	ERR260139	KarlssonFH_2013	T2D	T2D	2036676514	70	26
464	ERR260140	KarlssonFH_2013	T2D	T2D	1935856900	70	42
465	ERR260141	KarlssonFH_2013	IGT	IGT	2488603034	71	25
466	ERR260142	KarlssonFH_2013	IGT	IGT	2452610674	70	20
467	ERR260143	KarlssonFH_2013	IGT	IGT	2849144956	70	28
468	ERR260144	KarlssonFH_2013	T2D	T2D	2483902494	69	29
469	ERR260145	KarlssonFH_2013	IGT	IGT	2832133728	70	33
470	ERR260146	KarlssonFH_2013	IGT	IGT	2805316612	70	27
471	ERR260147	KarlssonFH_2013	control	healthy	2821768300	71	25
472	ERR260148	KarlssonFH_2013	IGT	IGT	2209859194	70	32
473	ERR260149	KarlssonFH_2013	T2D	T2D	3081799264	70	28
474	ERR260150	KarlssonFH_2013	IGT	IGT	3043333010	71	40
475	ERR260151	KarlssonFH_2013	T2D	T2D	2630431274	71	21
476	ERR260152	KarlssonFH_2013	T2D	T2D	1813559434	71	31
477	ERR260153	KarlssonFH_2013	control	healthy	2811341262	70	26
478	ERR260154	KarlssonFH_2013	IGT	IGT	2485331038	71	33
479	ERR260155	KarlssonFH_2013	T2D	T2D	2575030956	69	27
480	ERR260156	KarlssonFH_2013	IGT	IGT	1683913006	70	30
481	ERR260157	KarlssonFH_2013	IGT	IGT	2355739554	70	30
482	ERR260158	KarlssonFH_2013	IGT	IGT	2106879392	71	27
483	ERR260159	KarlssonFH_2013	T2D	T2D	2187599400	70	25
484	ERR260160	KarlssonFH_2013	IGT	IGT	2333460974	69	26
485	ERR260161	KarlssonFH_2013	T2D	T2D	4332127956	70	45
486	ERR260162	KarlssonFH_2013	T2D	T2D	6206585340	71	26
487	ERR260163	KarlssonFH_2013	control	healthy	3218523570	70	35
488	ERR260164	KarlssonFH_2013	IGT	IGT	3528416012	71	28
489	ERR260165	KarlssonFH_2013	T2D	T2D	4665993960	69	26
490	ERR260166	KarlssonFH_2013	T2D	T2D	4395895316	71	27
491	ERR260167	KarlssonFH_2013	T2D	T2D	4349189684	70	32
492	ERR260168	KarlssonFH_2013	IGT	IGT	4677011242	70	28
493	ERR260169	KarlssonFH_2013	T2D	T2D	1920754976	68	32
494	ERR260170	KarlssonFH_2013	control	healthy	3060202838	71	20
495	ERR260171	KarlssonFH_2013	control	healthy	5829033604	70	24
496	ERR260172	KarlssonFH_2013	IGT	IGT	5463190394	71	28
497	ERR260173	KarlssonFH_2013	T2D	T2D	6016218318	70	33
498	ERR260174	KarlssonFH_2013	T2D	T2D	4557287054	70	29
499	ERR260175	KarlssonFH_2013	control	healthy	3201683234	71	31
500	ERR260176	KarlssonFH_2013	T2D	T2D	3742755384	70	34
501	ERR260177	KarlssonFH_2013	IGT	IGT	4335598114	70	33
502	ERR260178	KarlssonFH_2013	T2D	T2D	5173989216	71	30
503	ERR260179	KarlssonFH_2013	T2D	T2D	4220008866	70	37
504	ERR260181	KarlssonFH_2013	T2D	T2D	5014212670	71	24
505	ERR260182	KarlssonFH_2013	T2D	T2D	4418154706	71	31
506	ERR260183	KarlssonFH_2013	IGT	IGT	4621291764	71	21
507	ERR260184	KarlssonFH_2013	IGT	IGT	4346089994	70	20
508	ERR260185	KarlssonFH_2013	T2D	T2D	4266979118	69	29
509	ERR260186	KarlssonFH_2013	T2D	T2D	4022382974	70	24
510	ERR260187	KarlssonFH_2013	IGT	IGT	2151950642	69	29
511	ERR260188	KarlssonFH_2013	T2D	T2D	4182939644	71	28
512	ERR260189	KarlssonFH_2013	T2D	T2D	3682643416	70	28
513	ERR260190	KarlssonFH_2013	T2D	T2D	4142624080	71	26
514	ERR260191	KarlssonFH_2013	T2D	T2D	4948806686	69	27
515	ERR260192	KarlssonFH_2013	T2D	T2D	3860516334	70	28
516	ERR260193	KarlssonFH_2013	control	healthy	2822317336	70	21
517	ERR260194	KarlssonFH_2013	T2D	T2D	4292398798	70	33
518	ERR260195	KarlssonFH_2013	IGT	IGT	2739388862	69	21
519	ERR260196	KarlssonFH_2013	T2D	T2D	4253796800	71	28
520	ERR260197	KarlssonFH_2013	IGT	IGT	4151530058	70	24
521	ERR260198	KarlssonFH_2013	T2D	T2D	4760622880	71	22
522	ERR260199	KarlssonFH_2013	T2D	T2D	3032782146	70	20
523	ERR260200	KarlssonFH_2013	IGT	IGT	3556340694	71	26
524	ERR260201	KarlssonFH_2013	T2D	T2D	4322020280	71	22
525	ERR260202	KarlssonFH_2013	T2D	T2D	3464254550	69	30
526	ERR260203	KarlssonFH_2013	T2D	T2D	2859467358	70	27
527	ERR260204	KarlssonFH_2013	control	healthy	2669086600	70	32
528	ERR260205	KarlssonFH_2013	control	healthy	3029874356	70	22
529	ERR260206	KarlssonFH_2013	T2D	T2D	2766721482	70	28
530	ERR260207	KarlssonFH_2013	T2D	T2D	3170606746	71	29
531	ERR260208	KarlssonFH_2013	T2D	T2D	3833173412	71	25
532	ERR260209	KarlssonFH_2013	control	healthy	2516923030	69	18
533	ERR260210	KarlssonFH_2013	T2D	T2D	3514734754	71	30
534	ERR260211	KarlssonFH_2013	IGT	IGT	3105065624	71	25
535	ERR260214	KarlssonFH_2013	T2D	T2D	3923443172	71	29
536	ERR260215	KarlssonFH_2013	control	healthy	1545961348	71	21
537	ERR260216	KarlssonFH_2013	control	healthy	979554560	71	23
538	ERR260217	KarlssonFH_2013	control	healthy	1699498114	71	22
539	ERR260218	KarlssonFH_2013	control	healthy	1397757180	71	26
540	ERR260219	KarlssonFH_2013	IGT	IGT	1153977722	71	22
541	ERR260220	KarlssonFH_2013	IGT	IGT	2557243442	71	25
542	ERR260222	KarlssonFH_2013	IGT	IGT	1435723080	71	32
543	ERR260223	KarlssonFH_2013	control	healthy	1266123274	71	27
544	ERR260224	KarlssonFH_2013	control	healthy	2765273748	69	33
545	ERR260225	KarlssonFH_2013	control	healthy	1880622222	70	28
546	ERR260226	KarlssonFH_2013	control	healthy	2757221826	69	21
547	ERR260227	KarlssonFH_2013	control	healthy	2215989086	69	23
548	ERR260228	KarlssonFH_2013	IGT	IGT	3848483598	69	29
549	ERR260229	KarlssonFH_2013	T2D	T2D	2900968460	70	25
550	ERR260230	KarlssonFH_2013	control	healthy	1996491240	69	26
551	ERR260232	KarlssonFH_2013	IGT	IGT	1885347204	69	24
552	ERR260233	KarlssonFH_2013	IGT	IGT	2088164698	69	27
553	ERR260234	KarlssonFH_2013	control	healthy	2482589292	70	26
554	ERR260235	KarlssonFH_2013	T2D	T2D	1521783362	69	36
555	ERR260236	KarlssonFH_2013	IGT	IGT	2035785088	71	25
556	ERR260237	KarlssonFH_2013	IGT	IGT	2745456134	70	27
557	ERR260238	KarlssonFH_2013	T2D	T2D	2836099796	69	33
558	ERR260240	KarlssonFH_2013	T2D	T2D	2673502926	69	34
559	ERR260241	KarlssonFH_2013	T2D	T2D	2339488654	69	25
560	ERR260242	KarlssonFH_2013	control	healthy	1601761828	69	24
561	ERR260243	KarlssonFH_2013	control	healthy	2297022396	69	25
562	ERR260244	KarlssonFH_2013	control	healthy	1939606828	70	32
563	ERR260245	KarlssonFH_2013	IGT	IGT	2711037556	70	34
564	ERR260246	KarlssonFH_2013	control	healthy	2489746758	70	26
565	ERR260247	KarlssonFH_2013	IGT	IGT	2351107088	70	24
566	ERR260248	KarlssonFH_2013	IGT	IGT	2282760388	70	26
567	ERR260249	KarlssonFH_2013	IGT	IGT	1954234860	69	25
568	ERR260250	KarlssonFH_2013	control	healthy	3307295096	70	33
569	ERR260251	KarlssonFH_2013	control	healthy	2503143600	69	30
570	ERR260252	KarlssonFH_2013	control	healthy	2981401426	69	19
571	ERR260253	KarlssonFH_2013	control	healthy	2480018034	70	27
572	ERR260254	KarlssonFH_2013	IGT	IGT	2607637392	69	26
573	ERR260255	KarlssonFH_2013	control	healthy	1999859186	69	25
574	ERR260256	KarlssonFH_2013	control	healthy	3014347020	69	29
575	ERR260257	KarlssonFH_2013	IGT	IGT	4552459456	69	24
576	ERR260258	KarlssonFH_2013	control	healthy	2389231154	69	37
577	ERR260259	KarlssonFH_2013	control	healthy	3929291476	70	22
578	ERR260260	KarlssonFH_2013	control	healthy	3874689260	70	22
579	ERR260261	KarlssonFH_2013	T2D	T2D	4053706508	68	31
580	ERR260262	KarlssonFH_2013	IGT	IGT	2995481028	70	24
581	ERR260263	KarlssonFH_2013	control	healthy	4562815390	70	25
582	ERR260264	KarlssonFH_2013	control	healthy	4952644484	70	24
583	ERR260265	KarlssonFH_2013	control	healthy	4448436324	70	22
584	ERR260266	KarlssonFH_2013	control	healthy	3926410956	71	28
585	ERR260267	KarlssonFH_2013	control	healthy	4078647852	69	26
586	ERR260268	KarlssonFH_2013	control	healthy	797799936	70	23
587	ERR260269	KarlssonFH_2013	IGT	IGT	966913152	70	23
588	ERR260270	KarlssonFH_2013	T2D	T2D	1061488704	69	23
589	ERR260271	KarlssonFH_2013	T2D	T2D	761805504	69	22
590	ERR260272	KarlssonFH_2013	IGT	IGT	789010752	70	22
591	ERR260273	KarlssonFH_2013	T2D	T2D	820824384	70	24
592	ERR260274	KarlssonFH_2013	T2D	T2D	1145858688	70	23
593	ERR260275	KarlssonFH_2013	IGT	IGT	1090824000	69	23
594	ERR260276	KarlssonFH_2013	T2D	T2D	996047040	70	23
595	ERR2726404	WirbelJ_2018	control	healthy	4639213592	45	31
596	ERR2726405	WirbelJ_2018	control	healthy	4351849639	62	28
597	ERR2726406	WirbelJ_2018	control	healthy	4227123245	74	23
598	ERR2726407	WirbelJ_2018	control	healthy	5908657135	59	22
599	ERR2726408	WirbelJ_2018	control	healthy	3841428856	59	23
600	ERR2726409	WirbelJ_2018	control	healthy	4103990976	62	27
601	ERR2726410	WirbelJ_2018	CRC	CRC	3184004938	63	26
602	ERR2726411	WirbelJ_2018	CRC	CRC	7831308075	85	20
603	ERR2726412	WirbelJ_2018	CRC	CRC	7831308075	85	20
604	ERR2726413	WirbelJ_2018	CRC	CRC	7831308075	85	20
605	ERR2726414	WirbelJ_2018	CRC	CRC	7831308075	85	20
606	ERR2726415	WirbelJ_2018	CRC	CRC	7813872056	80	28
607	ERR2726416	WirbelJ_2018	CRC	CRC	7813872056	80	28
608	ERR2726417	WirbelJ_2018	CRC	CRC	7813872056	80	28
609	ERR2726418	WirbelJ_2018	CRC	CRC	7813872056	80	28
610	ERR2726419	WirbelJ_2018	control	healthy	5070894772	50	23
611	ERR2726420	WirbelJ_2018	control	healthy	3243885354	61	30
612	ERR2726421	WirbelJ_2018	control	healthy	4415306489	59	22
613	ERR2726422	WirbelJ_2018	control	healthy	4252277902	50	22
614	ERR2726423	WirbelJ_2018	CRC	CRC	9541781198	81	26
615	ERR2726424	WirbelJ_2018	CRC	CRC	9541781198	81	26
616	ERR2726425	WirbelJ_2018	CRC	CRC	9541781198	81	26
617	ERR2726426	WirbelJ_2018	CRC	CRC	9541781198	81	26
618	ERR2726427	WirbelJ_2018	control	healthy	6097470744	55	18
619	ERR2726429	WirbelJ_2018	control	healthy	3969615803	45	22
620	ERR2726430	WirbelJ_2018	control	healthy	5102590952	51	26
621	ERR2726431	WirbelJ_2018	control	healthy	3958810630	48	25
622	ERR2726432	WirbelJ_2018	control	healthy	4297110124	64	27
623	ERR2726433	WirbelJ_2018	control	healthy	4597866250	75	22
624	ERR2726434	WirbelJ_2018	control	healthy	3820804468	57	22
625	ERR2726435	WirbelJ_2018	control	healthy	5663096176	64	28
626	ERR2726436	WirbelJ_2018	control	healthy	4960369607	60	26
627	ERR2726437	WirbelJ_2018	CRC	CRC	8156827787	61	25
628	ERR2726438	WirbelJ_2018	CRC	CRC	8156827787	61	25
629	ERR2726439	WirbelJ_2018	CRC	CRC	8156827787	61	25
630	ERR2726440	WirbelJ_2018	CRC	CRC	8156827787	61	25
631	ERR2726441	WirbelJ_2018	control	healthy	5191026043	29	30
632	ERR2726442	WirbelJ_2018	control	healthy	5239016935	44	25
633	ERR2726443	WirbelJ_2018	control	healthy	3159908625	76	30
634	ERR2726444	WirbelJ_2018	control	healthy	4957102126	56	25
635	ERR2726445	WirbelJ_2018	control	healthy	4897630678	53	18
636	ERR2726446	WirbelJ_2018	control	healthy	3151787541	61	25
637	ERR2726447	WirbelJ_2018	control	healthy	3913525742	67	24
638	ERR2726448	WirbelJ_2018	CRC	CRC	5173146819	67	30
639	ERR2726449	WirbelJ_2018	control	healthy	3540776312	53	26
640	ERR2726450	WirbelJ_2018	control	healthy	4182724716	75	30
641	ERR2726451	WirbelJ_2018	control	healthy	5310806480	53	24
642	ERR2726452	WirbelJ_2018	control	healthy	6217935229	41	24
643	ERR2726453	WirbelJ_2018	CRC	CRC	8204655954	61	22
644	ERR2726454	WirbelJ_2018	CRC	CRC	8204655954	61	22
645	ERR2726455	WirbelJ_2018	CRC	CRC	8204655954	61	22
646	ERR2726456	WirbelJ_2018	CRC	CRC	8204655954	61	22
647	ERR2726457	WirbelJ_2018	control	healthy	3817718694	46	26
648	ERR2726458	WirbelJ_2018	control	healthy	4480077249	64	25
649	ERR2726459	WirbelJ_2018	control	healthy	3707663709	63	20
650	ERR2726460	WirbelJ_2018	control	healthy	2558326096	75	23
651	ERR2726461	WirbelJ_2018	control	healthy	4433617601	50	23
652	ERR2726462	WirbelJ_2018	control	healthy	3935858548	65	33
653	ERR2726463	WirbelJ_2018	CRC	CRC	9269088380	79	22
654	ERR2726464	WirbelJ_2018	CRC	CRC	9269088380	79	22
655	ERR2726465	WirbelJ_2018	CRC	CRC	9269088380	79	22
656	ERR2726466	WirbelJ_2018	CRC	CRC	9269088380	79	22
657	ERR2726467	WirbelJ_2018	CRC	CRC	8721310850	81	24
658	ERR2726468	WirbelJ_2018	CRC	CRC	8721310850	81	24
659	ERR2726469	WirbelJ_2018	CRC	CRC	8721310850	81	24
660	ERR2726470	WirbelJ_2018	CRC	CRC	8721310850	81	24
661	ERR2726471	WirbelJ_2018	control	healthy	5716884869	61	27
662	ERR2726472	WirbelJ_2018	control	healthy	3988980619	75	19
663	ERR2726473	WirbelJ_2018	control	healthy	3111604953	57	21
664	ERR2726474	WirbelJ_2018	control	healthy	3957955624	66	30
665	ERR2726475	WirbelJ_2018	control	healthy	3219403664	64	25
666	ERR2726476	WirbelJ_2018	CRC	CRC	9343789168	61	24
667	ERR2726477	WirbelJ_2018	CRC	CRC	9343789168	61	24
668	ERR2726478	WirbelJ_2018	CRC	CRC	9343789168	61	24
669	ERR2726479	WirbelJ_2018	CRC	CRC	9343789168	61	24
670	ERR2726480	WirbelJ_2018	CRC	CRC	7834201797	63	29
671	ERR2726481	WirbelJ_2018	CRC	CRC	7834201797	63	29
672	ERR2726482	WirbelJ_2018	CRC	CRC	7834201797	63	29
673	ERR2726483	WirbelJ_2018	CRC	CRC	7834201797	63	29
674	ERR2726484	WirbelJ_2018	CRC	CRC	3459725269	50	32
675	ERR2726485	WirbelJ_2018	control	healthy	3900420267	64	21
676	ERR2726486	WirbelJ_2018	control	healthy	5572421986	73	24
677	ERR2726487	WirbelJ_2018	control	healthy	2494583830	64	23
678	ERR2726488	WirbelJ_2018	CRC	CRC	3179743231	56	30
679	ERR2726489	WirbelJ_2018	CRC	CRC	7622249125	60	36
680	ERR2726490	WirbelJ_2018	CRC	CRC	7622249125	60	36
681	ERR2726491	WirbelJ_2018	CRC	CRC	7622249125	60	36
682	ERR2726492	WirbelJ_2018	CRC	CRC	7622249125	60	36
683	ERR2726493	WirbelJ_2018	control	healthy	3805648978	58	24
684	ERR2726494	WirbelJ_2018	CRC	CRC	7178248892	60	20
685	ERR2726495	WirbelJ_2018	CRC	CRC	7178248892	60	20
686	ERR2726496	WirbelJ_2018	CRC	CRC	7178248892	60	20
687	ERR2726497	WirbelJ_2018	CRC	CRC	7178248892	60	20
688	ERR2726498	WirbelJ_2018	control	healthy	3521399599	57	22
689	ERR2726499	WirbelJ_2018	control	healthy	5875509377	48	23
690	ERR2726500	WirbelJ_2018	control	healthy	2518357317	53	23
691	ERR2726501	WirbelJ_2018	CRC	CRC	2993424790	62	21
692	ERR2726502	WirbelJ_2018	control	healthy	4504027361	60	23
693	ERR2726503	WirbelJ_2018	CRC	CRC	2649826307	60	22
694	ERR2726504	WirbelJ_2018	control	healthy	1947067979	69	25
695	ERR2726505	WirbelJ_2018	control	healthy	3963017409	28	25
696	ERR2726506	WirbelJ_2018	control	healthy	5152729425	54	25
697	ERR2726507	WirbelJ_2018	CRC	CRC	7093908496	52	30
698	ERR2726508	WirbelJ_2018	CRC	CRC	7093908496	52	30
699	ERR2726509	WirbelJ_2018	CRC	CRC	7093908496	52	30
700	ERR2726510	WirbelJ_2018	CRC	CRC	7093908496	52	30
701	ERR2726511	WirbelJ_2018	control	healthy	4866288034	51	26
702	ERR2726512	WirbelJ_2018	control	healthy	4623164854	58	27
703	ERR2726513	WirbelJ_2018	CRC	CRC	7585743831	66	13
704	ERR2726514	WirbelJ_2018	CRC	CRC	7585743831	66	13
705	ERR2726515	WirbelJ_2018	CRC	CRC	7585743831	66	13
706	ERR2726516	WirbelJ_2018	CRC	CRC	7585743831	66	13
707	ERR2726517	WirbelJ_2018	control	healthy	6512242541	45	27
708	ERR2726518	WirbelJ_2018	CRC	CRC	4884486871	84	24
709	ERR2726519	WirbelJ_2018	CRC	CRC	4884486871	84	24
710	ERR2726520	WirbelJ_2018	CRC	CRC	4884486871	84	24
711	ERR2726521	WirbelJ_2018	CRC	CRC	4884486871	84	24
712	ERR2726522	WirbelJ_2018	CRC	CRC	7981205221	73	27
713	ERR2726523	WirbelJ_2018	CRC	CRC	7981205221	73	27
714	ERR2726524	WirbelJ_2018	CRC	CRC	7981205221	73	27
715	ERR2726525	WirbelJ_2018	CRC	CRC	7981205221	73	27
716	ERR2726526	WirbelJ_2018	control	healthy	2121016251	59	32
717	ERR2726527	WirbelJ_2018	CRC	CRC	8588614425	59	26
718	ERR2726528	WirbelJ_2018	CRC	CRC	8588614425	59	26
719	ERR2726529	WirbelJ_2018	CRC	CRC	8588614425	59	26
720	ERR2726530	WirbelJ_2018	CRC	CRC	8588614425	59	26
721	ERR2726532	WirbelJ_2018	control	healthy	5165380333	39	25
722	ERR2726533	WirbelJ_2018	control	healthy	4478703765	70	27
723	ERR275251	KarlssonFH_2013	IGT	IGT	3014779704	69	28
724	ERR688505	FengQ_2015	CRC	CRC;fatty_liver;hypertension	3649611221	64	29
725	ERR688506	FengQ_2015	control	fatty_liver;hypertension	6196998053	68	32
726	ERR688507	FengQ_2015	control	healthy	5708593447	60	22
727	ERR688508	FengQ_2015	adenoma	adenoma;fatty_liver;hypertension	4741158330	70	34
728	ERR688509	FengQ_2015	control	fatty_liver	4913627034	68	23
729	ERR688510	FengQ_2015	control	fatty_liver	4803585209	66	30
730	ERR688511	FengQ_2015	control	T2D;fatty_liver;hypertension	3858680926	73	30
731	ERR688512	FengQ_2015	adenoma	adenoma;fatty_liver	6219475696	67	27
732	ERR688513	FengQ_2015	CRC	CRC	4950228947	73	18
733	ERR688514	FengQ_2015	control	hypertension	4454783107	67	30
734	ERR688515	FengQ_2015	CRC	CRC;fatty_liver;hypertension	4856209896	65	28
735	ERR688516	FengQ_2015	control	fatty_liver;hypertension	4040075229	74	28
736	ERR688517	FengQ_2015	CRC	CRC	4835999683	65	23
737	ERR688519	FengQ_2015	adenoma	adenoma;fatty_liver	5795884330	62	27
738	ERR688520	FengQ_2015	control	fatty_liver;hypertension	4355968999	65	29
739	ERR688521	FengQ_2015	CRC	CRC;fatty_liver;hypertension	5025871310	67	29
740	ERR688522	FengQ_2015	adenoma	adenoma	5172204275	69	24
741	ERR688523	FengQ_2015	control	healthy	4807739197	67	23
742	ERR688524	FengQ_2015	adenoma	adenoma;fatty_liver	4098347857	62	30
743	ERR688525	FengQ_2015	CRC	CRC;fatty_liver;hypertension	4449164619	82	30
744	ERR688526	FengQ_2015	adenoma	adenoma;fatty_liver	5474042812	63	34
745	ERR688527	FengQ_2015	CRC	CRC;T2D;fatty_liver;hypertension	5538869118	84	27
746	ERR688528	FengQ_2015	control	hypertension	5454210916	68	22
747	ERR688529	FengQ_2015	control	T2D;fatty_liver;hypertension	5476469636	63	31
748	ERR688530	FengQ_2015	control	healthy	5355969959	68	22
749	ERR688531	FengQ_2015	adenoma	adenoma;fatty_liver;hypertension	3838469794	62	35
750	ERR688532	FengQ_2015	control	T2D;fatty_liver;hypertension	4318051431	72	29
751	ERR688533	FengQ_2015	control	hypertension	5060468600	71	29
752	ERR688534	FengQ_2015	CRC	CRC;hypertension	5884167688	86	20
753	ERR688535	FengQ_2015	control	T2D;fatty_liver;hypertension	5959001442	63	30
754	ERR688536	FengQ_2015	adenoma	adenoma;fatty_liver;hypertension	5583776387	68	34
755	ERR688537	FengQ_2015	control	T2D;hypertension	5698703690	72	32
756	ERR688538	FengQ_2015	adenoma	T2D;adenoma	6286423012	68	25
757	ERR688539	FengQ_2015	control	hypertension	5544794381	69	30
758	ERR688540	FengQ_2015	adenoma	T2D;adenoma;hypertension	3746702709	71	27
759	ERR688541	FengQ_2015	CRC	CRC;hypertension	5954870508	84	31
760	ERR688542	FengQ_2015	adenoma	adenoma;fatty_liver;hypertension	6291630276	63	31
761	ERR688543	FengQ_2015	control	fatty_liver;hypertension	3643571766	67	23
762	ERR688544	FengQ_2015	control	healthy	4803936579	66	22
763	ERR688545	FengQ_2015	adenoma	adenoma;hypertension	4634583640	72	27
764	ERR688546	FengQ_2015	adenoma	adenoma;hypertension	5473925173	78	31
765	ERR688547	FengQ_2015	CRC	CRC;hypertension	4386831217	60	27
766	ERR688548	FengQ_2015	CRC	CRC;fatty_liver;hypertension	5529867451	68	32
767	ERR688549	FengQ_2015	adenoma	adenoma;fatty_liver;hypertension	7509949145	69	24
768	ERR688550	FengQ_2015	control	fatty_liver	4485244293	64	29
769	ERR688551	FengQ_2015	control	healthy	4423967038	65	29
770	ERR688552	FengQ_2015	control	hypertension	4469690812	70	31
771	ERR688553	FengQ_2015	CRC	CRC;fatty_liver;hypertension	5301119382	84	28
772	ERR688554	FengQ_2015	control	fatty_liver	5103889033	74	28
773	ERR688555	FengQ_2015	adenoma	adenoma;fatty_liver;hypertension	4757719786	77	26
774	ERR688557	FengQ_2015	control	fatty_liver	4133028671	66	30
775	ERR688558	FengQ_2015	CRC	CRC;fatty_liver;hypertension	4561413328	74	26
776	ERR688559	FengQ_2015	control	T2D;fatty_liver;hypertension	6302536870	72	29
777	ERR688560	FengQ_2015	adenoma	adenoma	5374434608	84	25
778	ERR688561	FengQ_2015	control	fatty_liver;hypertension	4975191066	66	30
779	ERR688562	FengQ_2015	control	T2D;fatty_liver;hypertension	5596599451	69	28
780	ERR688563	FengQ_2015	control	healthy	4789697432	69	22
781	ERR688564	FengQ_2015	control	fatty_liver;hypertension	5672618246	70	31
782	ERR688565	FengQ_2015	control	fatty_liver	5136546089	66	34
783	ERR688566	FengQ_2015	control	fatty_liver	3749643349	73	32
784	ERR688567	FengQ_2015	CRC	CRC;hypertension	4340003232	54	27
785	ERR688568	FengQ_2015	CRC	CRC	3645684389	55	23
786	ERR688569	FengQ_2015	CRC	CRC;fatty_liver	5707545180	73	30
787	ERR688570	FengQ_2015	CRC	CRC	4175944271	64	24
788	ERR688571	FengQ_2015	CRC	CRC;fatty_liver;hypertension	5554843364	63	26
789	ERR688572	FengQ_2015	CRC	CRC;hypertension	6088271346	72	28
790	ERR688573	FengQ_2015	CRC	CRC;T2D;fatty_liver;hypertension	5196434410	46	31
791	ERR688574	FengQ_2015	CRC	CRC;fatty_liver;hypertension	5217458595	73	25
792	ERR688575	FengQ_2015	CRC	CRC;T2D;hypertension	5697872810	74	29
793	ERR688576	FengQ_2015	CRC	CRC	5628840356	58	28
794	ERR688577	FengQ_2015	CRC	CRC;hypertension	5406847458	56	20
795	ERR688578	FengQ_2015	CRC	CRC;hypertension	5089989422	72	27
796	ERR688579	FengQ_2015	CRC	CRC	4631097845	52	27
797	ERR688580	FengQ_2015	CRC	CRC;fatty_liver	5127516824	71	30
798	ERR688581	FengQ_2015	CRC	CRC;T2D;hypertension	5838495526	74	24
799	ERR688582	FengQ_2015	CRC	CRC	6235486686	60	30
800	ERR688583	FengQ_2015	CRC	CRC	6833951794	43	23
801	ERR688584	FengQ_2015	adenoma	adenoma;fatty_liver	4762774319	56	29
802	ERR688585	FengQ_2015	adenoma	adenoma;fatty_liver	4511463266	83	22
803	ERR688586	FengQ_2015	adenoma	adenoma;fatty_liver	4913171527	67	33
804	ERR688587	FengQ_2015	adenoma	adenoma;fatty_liver;hypertension	5519624064	60	30
805	ERR688588	FengQ_2015	adenoma	T2D;adenoma;hypertension	4164302761	67	28
806	ERR688589	FengQ_2015	adenoma	adenoma;fatty_liver;hypertension	5874874485	69	21
807	ERR688590	FengQ_2015	control	hypertension	3882990247	71	29
808	ERR688591	FengQ_2015	control	fatty_liver	4075309012	64	29
809	ERR688592	FengQ_2015	adenoma	adenoma	5922966823	64	21
810	ERR688593	FengQ_2015	control	fatty_liver;hypertension	4212719129	64	23
811	ERR688594	FengQ_2015	control	healthy	4114576752	68	22
812	ERR688595	FengQ_2015	control	fatty_liver;hypertension	4276565640	63	34
813	ERR688596	FengQ_2015	control	T2D;fatty_liver;hypertension	5327616448	70	32
814	ERR688597	FengQ_2015	adenoma	adenoma	5549939733	61	23
815	ERR688598	FengQ_2015	control	fatty_liver;hypertension	5417863978	74	28
816	ERR688599	FengQ_2015	control	T2D;fatty_liver	5093094520	63	30
817	ERR688600	FengQ_2015	control	hypertension	4194580026	72	30
818	ERR688601	FengQ_2015	adenoma	adenoma;fatty_liver	5206281176	62	33
819	ERR688602	FengQ_2015	adenoma	adenoma	4803898057	63	27
820	ERR688603	FengQ_2015	control	healthy	4755568751	71	29
821	ERR688604	FengQ_2015	adenoma	adenoma;fatty_liver;hypertension	4962566284	52	33
822	ERR688605	FengQ_2015	control	T2D;fatty_liver;hypertension	3928814334	65	31
823	ERR688606	FengQ_2015	control	fatty_liver;hypertension	5413530573	68	22
824	ERR688607	FengQ_2015	control	hypertension	3771008997	72	32
825	ERR688608	FengQ_2015	control	healthy	4525858474	65	22
826	ERR688609	FengQ_2015	adenoma	adenoma;hypertension	3021848526	64	29
827	ERR688610	FengQ_2015	control	healthy	5400290156	70	23
828	ERR688611	FengQ_2015	adenoma	adenoma;hypertension	5134136688	78	24
829	ERR688612	FengQ_2015	control	fatty_liver;hypertension	3858818427	75	31
830	ERR688613	FengQ_2015	adenoma	adenoma;fatty_liver	5962542508	71	25
831	ERR688614	FengQ_2015	control	healthy	4222207210	70	24
832	ERR688615	FengQ_2015	adenoma	adenoma;fatty_liver	5256237477	58	22
833	ERR688616	FengQ_2015	control	hypertension	4127521919	63	31
834	ERR688617	FengQ_2015	control	hypertension	3928554559	70	23
835	ERR688618	FengQ_2015	CRC	CRC	4799275613	47	26
836	ERR688619	FengQ_2015	control	healthy	6192238434	67	23
837	ERR688620	FengQ_2015	adenoma	adenoma	5505881633	80	26
838	ERR688621	FengQ_2015	adenoma	adenoma;fatty_liver;hypertension	5645619627	75	30
839	ERR688622	FengQ_2015	control	healthy	4531612102	62	22
840	ERR688623	FengQ_2015	adenoma	adenoma	5030679267	48	26
841	ERR688624	FengQ_2015	control	fatty_liver;hypertension	5823514323	68	30
842	ERR688625	FengQ_2015	adenoma	adenoma;hypertension	5492879281	56	23
843	ERR688626	FengQ_2015	adenoma	adenoma;fatty_liver	5337533441	70	25
844	ERR688627	FengQ_2015	adenoma	adenoma;hypertension	4673816036	62	24
845	ERR688628	FengQ_2015	adenoma	T2D;adenoma;fatty_liver;hypertension	5949189303	63	30
846	ERR688629	FengQ_2015	adenoma	adenoma;fatty_liver;hypertension	4389612480	77	38
847	ERR688630	FengQ_2015	adenoma	adenoma	4745635557	66	23
848	ERR688631	FengQ_2015	adenoma	T2D;adenoma;fatty_liver	4003779613	70	29
849	ERR688632	FengQ_2015	adenoma	adenoma;hypertension	5734844379	74	24
850	ERR688633	FengQ_2015	adenoma	adenoma;fatty_liver;hypertension	6057858806	58	27
851	ERR688634	FengQ_2015	CRC	CRC	5471439051	77	29
852	ERR688635	FengQ_2015	CRC	CRC	4238158668	52	26
853	ERR688636	FengQ_2015	CRC	CRC;hypertension	5330073760	72	24
854	ERR688637	FengQ_2015	CRC	CRC;fatty_liver;hypertension	5666299282	79	26
855	ERR688638	FengQ_2015	CRC	CRC	6932193747	77	19
856	ERR688639	FengQ_2015	CRC	CRC;fatty_liver	4878408862	64	29
857	ERR688640	FengQ_2015	CRC	CRC;fatty_liver;hypertension	5394534000	72	27
858	ERR688641	FengQ_2015	CRC	CRC;fatty_liver;hypertension	5401200091	69	30
859	ERR688642	FengQ_2015	CRC	CRC;hypertension	5997459345	66	23
860	ERR688643	FengQ_2015	CRC	CRC;hypertension	4658201002	72	24
861	ERR688644	FengQ_2015	CRC	CRC;hypertension	4370669263	65	30
862	ERR688645	FengQ_2015	adenoma	adenoma;fatty_liver;hypertension	5990057005	59	29
863	ERR688646	FengQ_2015	control	healthy	5160814151	46	23
864	ERR688647	FengQ_2015	CRC	CRC;T2D;fatty_liver;hypertension	5059776250	63	34
865	ERR688648	FengQ_2015	control	T2D;fatty_liver	4409439027	46	29
866	ERR688649	FengQ_2015	CRC	CRC	4709508874	45	22
867	ERR688650	FengQ_2015	CRC	CRC;T2D;fatty_liver;hypertension	6222651115	72	24
868	ERR688651	FengQ_2015	CRC	CRC;hypertension	4032625247	77	24
869	ERR710424	FengQ_2015	adenoma	adenoma;hypertension	4577460097	63	26
870	ERR710425	FengQ_2015	adenoma	adenoma;fatty_liver	3549882460	56	44
871	ERR710427	FengQ_2015	control	hypertension	5187301664	70	29
872	ERR710428	FengQ_2015	control	fatty_liver;hypertension	4754848864	73	27
873	ERR710429	FengQ_2015	control	healthy	3868696049	68	24
874	ERR710430	FengQ_2015	control	T2D;fatty_liver;hypertension	3348368467	78	31
875	ERR710431	FengQ_2015	adenoma	adenoma;fatty_liver;hypertension	3951224696	68	28
876	ERR710432	FengQ_2015	control	healthy	4886998833	43	23
877	ERR866561	DavidLA_2015	acute_diarrhoea	acute_diarrhoea	1587060600	0	0
878	ERR866562	DavidLA_2015	acute_diarrhoea	acute_diarrhoea	2701331000	0	0
879	ERR866563	DavidLA_2015	acute_diarrhoea	acute_diarrhoea	1544211000	0	0
880	ERR866564	DavidLA_2015	acute_diarrhoea	acute_diarrhoea	2635052200	0	0
881	ERR866565	DavidLA_2015	acute_diarrhoea	acute_diarrhoea	2352879000	0	0
882	ERR866566	DavidLA_2015	acute_diarrhoea	acute_diarrhoea	3088191400	0	0
883	ERR866567	DavidLA_2015	acute_diarrhoea	acute_diarrhoea	1726288800	0	0
884	ERR866568	DavidLA_2015	acute_diarrhoea	acute_diarrhoea	2512870000	0	0
885	ERR866569	DavidLA_2015	acute_diarrhoea	acute_diarrhoea	2651812200	0	0
886	ERR866570	DavidLA_2015	acute_diarrhoea	acute_diarrhoea	377345600	0	0
887	ERR866571	DavidLA_2015	acute_diarrhoea	acute_diarrhoea	3728224600	0	0
888	ERR866572	DavidLA_2015	acute_diarrhoea	acute_diarrhoea	1734242400	0	0
889	ERR866573	DavidLA_2015	acute_diarrhoea	acute_diarrhoea	106051000	0	0
890	ERR866574	DavidLA_2015	acute_diarrhoea	acute_diarrhoea	537764600	0	0
891	ERR866575	DavidLA_2015	acute_diarrhoea	acute_diarrhoea	18856800	0	0
892	ERR866576	DavidLA_2015	acute_diarrhoea	acute_diarrhoea	683041800	0	0
893	ERR866577	DavidLA_2015	acute_diarrhoea	acute_diarrhoea	885106000	0	0
894	ERR866579	DavidLA_2015	acute_diarrhoea	acute_diarrhoea	234695600	0	0
895	ERR866580	DavidLA_2015	acute_diarrhoea	acute_diarrhoea	1011500400	0	0
896	ERR866581	DavidLA_2015	acute_diarrhoea	acute_diarrhoea	147929800	0	0
897	ERR866582	DavidLA_2015	acute_diarrhoea	acute_diarrhoea	16552400	0	0
898	ERR866583	DavidLA_2015	control	healthy	1045543600	0	0
899	ERR866584	DavidLA_2015	control	healthy	953630400	0	0
900	ERR866585	DavidLA_2015	control	healthy	706155400	0	0
901	ERR866587	DavidLA_2015	acute_diarrhoea	acute_diarrhoea	56538600	0	0
902	ERR866588	DavidLA_2015	acute_diarrhoea	acute_diarrhoea	627835600	0	0
903	ERR866590	DavidLA_2015	acute_diarrhoea	acute_diarrhoea	782443600	0	0
904	ERR866591	DavidLA_2015	control	healthy	611615000	0	0
905	ERR866592	DavidLA_2015	control	healthy	851617200	0	0
906	ERR866593	DavidLA_2015	acute_diarrhoea	acute_diarrhoea	747622600	0	0
907	ERR866594	DavidLA_2015	acute_diarrhoea	acute_diarrhoea	173126000	0	0
908	ERR866595	DavidLA_2015	acute_diarrhoea	acute_diarrhoea	77770600	0	0
909	ERR866596	DavidLA_2015	control	healthy	186376200	0	0
910	ERR866597	DavidLA_2015	acute_diarrhoea	acute_diarrhoea	633256600	0	0
911	ERR866598	DavidLA_2015	acute_diarrhoea	acute_diarrhoea	608422200	0	0
912	ERR866599	DavidLA_2015	acute_diarrhoea	acute_diarrhoea	334232800	0	0
913	ERR866600	DavidLA_2015	acute_diarrhoea	acute_diarrhoea	553530000	0	0
914	ERR866601	DavidLA_2015	control	healthy	722118000	0	0
915	ERR866602	DavidLA_2015	acute_diarrhoea	acute_diarrhoea	41951600	0	0
916	ERR866604	DavidLA_2015	acute_diarrhoea	acute_diarrhoea	558929000	0	0
917	ERR866605	DavidLA_2015	acute_diarrhoea	acute_diarrhoea	288524200	0	0
918	ERR866606	DavidLA_2015	acute_diarrhoea	acute_diarrhoea	363347000	0	0
919	ERR866607	DavidLA_2015	acute_diarrhoea	acute_diarrhoea	322652400	0	0
920	ERR866608	DavidLA_2015	control	healthy	406127200	0	0
921	ERR866609	DavidLA_2015	control	healthy	512284200	0	0
922	SAMEA1963786	NielsenHB_2014	IBD	IBD	5774389982	36	20
923	SAMEA1964348	NielsenHB_2014	IBD	IBD	3485248875	39	30
924	SAMEA1964895	NielsenHB_2014	control	healthy	4322932710	29	26
925	SAMEA1964914	NielsenHB_2014	IBD	IBD	3369149157	29	22
926	SAMEA1965033	NielsenHB_2014	control	healthy	3618371490	44	23
927	SAMEA1965112	NielsenHB_2014	control	healthy	4582341368	44	31
928	SAMEA1965191	NielsenHB_2014	IBD	IBD	8704280261	24	20
929	SAMEA1965384	NielsenHB_2014	control	healthy	5271577124	64	30
930	SAMEA1965767	NielsenHB_2014	control	healthy	4455685800	65	30
931	SAMEA1965852	NielsenHB_2014	IBD	IBD	2498597031	34	19
932	SAMEA1965906	NielsenHB_2014	IBD	IBD	4187739857	32	36
933	SAMEA1966253	NielsenHB_2014	IBD	IBD	7477842547	53	20
934	SAMEA1968035	NielsenHB_2014	IBD	IBD	3855937672	46	19
935	SAMEA1968151	NielsenHB_2014	IBD	IBD	1210923564	38	29
936	SAMEA1969296	NielsenHB_2014	control	healthy	6198782326	50	36
937	SAMEA1971886	NielsenHB_2014	IBD	IBD	3755362115	24	20
938	SAMEA1972159	NielsenHB_2014	control	healthy	4793691000	59	32
939	SAMEA1972440	NielsenHB_2014	IBD	IBD	4205661553	42	26
940	SAMEA1972463	NielsenHB_2014	IBD	IBD	3523817631	52	23
941	SAMEA1973207	NielsenHB_2014	control	healthy	4763537400	45	23
942	SAMEA2041923	NielsenHB_2014	control	healthy	4099971709	22	23
943	SAMEA2041924	NielsenHB_2014	control	healthy	3775477360	22	23
944	SAMEA2041925	NielsenHB_2014	IBD	IBD	3866492795	40	21
945	SAMEA2041926	NielsenHB_2014	IBD	IBD	3189903229	40	21
946	SAMEA2041927	NielsenHB_2014	control	healthy	4392994984	24	23
947	SAMEA2041928	NielsenHB_2014	control	healthy	3596382411	24	23
948	SAMEA2041930	NielsenHB_2014	control	healthy	3923766102	32	18
949	SAMEA2041931	NielsenHB_2014	control	healthy	8027754392	32	18
950	SAMEA2041932	NielsenHB_2014	control	healthy	4124557215	32	20
951	SAMEA2041933	NielsenHB_2014	control	healthy	3934376047	0	20
952	SAMEA2041934	NielsenHB_2014	control	healthy	3513330846	21	28
953	SAMEA2041935	NielsenHB_2014	control	healthy	4219423072	21	28
954	SAMEA2041936	NielsenHB_2014	control	healthy	3711775542	20	21
955	SAMEA2041937	NielsenHB_2014	control	healthy	3709665483	20	21
956	SAMEA2041938	NielsenHB_2014	control	healthy	4004887578	44	20
957	SAMEA2041939	NielsenHB_2014	control	healthy	4249553951	44	20
958	SAMEA2042000	NielsenHB_2014	control	healthy	3931625089	29	26
959	SAMEA2042001	NielsenHB_2014	control	healthy	3684617619	29	23
960	SAMEA2042002	NielsenHB_2014	control	healthy	3863964488	29	23
961	SAMEA2042003	NielsenHB_2014	control	healthy	3717557355	42	27
962	SAMEA2042004	NielsenHB_2014	control	healthy	3831052340	42	27
963	SAMEA2042005	NielsenHB_2014	control	healthy	3893629508	41	24
964	SAMEA2042006	NielsenHB_2014	control	healthy	3919741672	41	24
965	SAMEA2042009	NielsenHB_2014	control	healthy	3763418735	35	27
966	SAMEA2042010	NielsenHB_2014	IBD	IBD	4022417509	52	24
967	SAMEA2042011	NielsenHB_2014	IBD	IBD	4035288451	52	24
968	SAMEA2042012	NielsenHB_2014	IBD	IBD	2041971009	25	18
969	SAMEA2042013	NielsenHB_2014	control	healthy	1191646755	62	36
970	SAMEA2042014	NielsenHB_2014	IBD	IBD	2272881135	41	20
971	SAMEA2042087	NielsenHB_2014	control	healthy	3678992940	49	34
972	SAMEA2042088	NielsenHB_2014	control	healthy	2811106650	49	37
973	SAMEA2042090	NielsenHB_2014	control	healthy	3399735120	59	35
974	SAMEA2042091	NielsenHB_2014	control	healthy	3653785380	69	22
975	SAMEA2042092	NielsenHB_2014	control	healthy	3279648690	69	35
976	SAMEA2042093	NielsenHB_2014	control	healthy	3374502600	59	32
977	SAMEA2042095	NielsenHB_2014	control	healthy	2804976750	54	40
978	SAMEA2042096	NielsenHB_2014	control	healthy	3694199550	49	23
979	SAMEA2042097	NielsenHB_2014	control	healthy	3577563150	64	31
980	SAMEA2042098	NielsenHB_2014	control	healthy	3152310900	44	24
981	SAMEA2042099	NielsenHB_2014	control	healthy	3409432050	54	22
982	SAMEA2042100	NielsenHB_2014	control	healthy	3203633550	59	23
983	SAMEA2042101	NielsenHB_2014	control	healthy	2338126573	68	26
984	SAMEA2042102	NielsenHB_2014	control	healthy	2511721791	41	23
985	SAMEA2042103	NielsenHB_2014	IBD	IBD	8446181122	0	19
986	SAMEA2042104	NielsenHB_2014	control	healthy	3864191357	68	22
987	SAMEA2042105	NielsenHB_2014	IBD	IBD	3819364747	21	23
988	SAMEA2042106	NielsenHB_2014	IBD	IBD	5992612252	21	23
989	SAMEA2042107	NielsenHB_2014	IBD	IBD	5646442915	18	18
990	SAMEA2042108	NielsenHB_2014	IBD	IBD	4729928293	18	18
991	SAMEA2042109	NielsenHB_2014	control	healthy	5602978064	42	26
992	SAMEA2042110	NielsenHB_2014	control	healthy	1966506452	49	28
993	SAMEA2042111	NielsenHB_2014	IBD	IBD	8354096294	26	22
994	SAMEA2042112	NielsenHB_2014	IBD	IBD	5373567524	34	19
995	SAMEA2042113	NielsenHB_2014	IBD	IBD	4952377481	34	19
996	SAMEA2042114	NielsenHB_2014	control	healthy	5851862947	68	24
997	SAMEA2042115	NielsenHB_2014	control	healthy	3918923879	41	21
998	SAMEA2042191	NielsenHB_2014	control	healthy	3318569850	67	21
999	SAMEA2042192	NielsenHB_2014	control	healthy	3327706350	59	23
1000	SAMEA2042193	NielsenHB_2014	control	healthy	3255474600	49	24
1001	SAMEA2042194	NielsenHB_2014	control	healthy	3700256250	69	24
1002	SAMEA2042195	NielsenHB_2014	control	healthy	3364640400	64	24
1003	SAMEA2042196	NielsenHB_2014	control	healthy	3707204400	59	25
1004	SAMEA2042197	NielsenHB_2014	control	healthy	2684557950	54	24
1005	SAMEA2042198	NielsenHB_2014	control	healthy	2019686100	69	30
1006	SAMEA2042199	NielsenHB_2014	control	healthy	2022570300	54	19
1007	SAMEA2042200	NielsenHB_2014	control	healthy	2298981900	44	36
1008	SAMEA2042201	NielsenHB_2014	control	healthy	3584220750	49	25
1009	SAMEA2042202	NielsenHB_2014	control	healthy	1946598300	69	23
1010	SAMEA2042203	NielsenHB_2014	control	healthy	2142943950	49	33
1011	SAMEA2042204	NielsenHB_2014	control	healthy	3246061800	49	33
1012	SAMEA2042205	NielsenHB_2014	control	healthy	3169381350	49	20
1013	SAMEA2042206	NielsenHB_2014	control	healthy	3533101950	59	30
1014	SAMEA2042215	NielsenHB_2014	IBD	IBD	3992938636	41	17
1015	SAMEA2042217	NielsenHB_2014	control	healthy	3808368330	36	25
1016	SAMEA2042219	NielsenHB_2014	control	healthy	4181771052	60	31
1017	SAMEA2042220	NielsenHB_2014	control	healthy	1993654507	18	22
1018	SAMEA2042222	NielsenHB_2014	control	healthy	3863212531	28	23
1019	SAMEA2042225	NielsenHB_2014	IBD	IBD	5442956057	27	29
1020	SAMEA2042226	NielsenHB_2014	control	healthy	6509598630	20	22
1021	SAMEA2042281	NielsenHB_2014	control	healthy	3492304050	59	27
1022	SAMEA2042282	NielsenHB_2014	control	healthy	3778624650	69	33
1023	SAMEA2042285	NielsenHB_2014	control	healthy	10901069708	59	22
1024	SAMEA2042287	NielsenHB_2014	control	healthy	3685113000	54	25
1025	SAMEA2042288	NielsenHB_2014	control	healthy	3228504900	54	33
1026	SAMEA2042289	NielsenHB_2014	control	healthy	3735938700	54	22
1027	SAMEA2042290	NielsenHB_2014	control	healthy	3076077600	59	33
1028	SAMEA2042292	NielsenHB_2014	control	healthy	3083246400	64	24
1029	SAMEA2042293	NielsenHB_2014	control	healthy	3333300300	69	30
1030	SAMEA2042294	NielsenHB_2014	control	healthy	2738421900	49	38
1031	SAMEA2042295	NielsenHB_2014	control	healthy	3446813850	59	30
1032	SAMEA2042296	NielsenHB_2014	control	healthy	3354583650	54	23
1033	SAMEA2042297	NielsenHB_2014	control	healthy	3343047300	59	28
1034	SAMEA2042298	NielsenHB_2014	control	healthy	2708468250	44	21
1035	SAMEA2042299	NielsenHB_2014	control	healthy	3336258300	54	21
1036	SAMEA2042300	NielsenHB_2014	control	healthy	3289801200	54	29
1037	SAMEA2042301	NielsenHB_2014	control	healthy	5228371950	59	37
1038	SAMEA2042302	NielsenHB_2014	control	healthy	3593524650	49	23
1039	SAMEA2042303	NielsenHB_2014	control	healthy	3467615400	45	25
1040	SAMEA2042304	NielsenHB_2014	control	healthy	5941773951	63	27
1041	SAMEA2042360	NielsenHB_2014	control	healthy	4383459900	64	29
1042	SAMEA2042362	NielsenHB_2014	control	healthy	4386955200	59	22
1043	SAMEA2042363	NielsenHB_2014	control	healthy	13953809850	49	32
1044	SAMEA2042365	NielsenHB_2014	control	healthy	4222174200	54	38
1045	SAMEA2042367	NielsenHB_2014	control	healthy	4079361450	49	30
1046	SAMEA2042372	NielsenHB_2014	control	healthy	3434593200	64	33
1047	SAMEA2042373	NielsenHB_2014	control	healthy	1969058700	49	25
1048	SAMEA2042376	NielsenHB_2014	control	healthy	3615740280	59	23
1049	SAMEA2042377	NielsenHB_2014	control	healthy	3695709450	64	40
1050	SAMEA2042378	NielsenHB_2014	control	healthy	3542143800	54	32
1051	SAMEA2042379	NielsenHB_2014	control	healthy	3452174700	49	20
1052	SAMEA2042380	NielsenHB_2014	control	healthy	3529770300	64	31
1053	SAMEA2042381	NielsenHB_2014	control	healthy	2298177450	69	35
1054	SAMEA2042382	NielsenHB_2014	control	healthy	3723730950	49	25
1055	SAMEA2042383	NielsenHB_2014	control	healthy	1950900450	49	37
1056	SAMEA2042384	NielsenHB_2014	control	healthy	2056121250	65	20
1057	SAMEA2042385	NielsenHB_2014	control	healthy	3493807650	60	19
1058	SAMEA2042386	NielsenHB_2014	control	healthy	3588761850	50	38
1059	SAMEA2042387	NielsenHB_2014	control	healthy	3625673250	60	23
1060	SAMEA2042388	NielsenHB_2014	control	healthy	3592663050	55	31
1061	SAMEA2042389	NielsenHB_2014	control	healthy	4017078600	64	32
1062	SAMEA2042391	NielsenHB_2014	control	healthy	3707425800	59	36
1063	SAMEA2042392	NielsenHB_2014	control	healthy	4157294400	60	22
1064	SAMEA2042393	NielsenHB_2014	control	healthy	4666725299	55	23
1065	SAMEA2042394	NielsenHB_2014	control	healthy	1771664902	46	30
1066	SAMEA2042395	NielsenHB_2014	IBD	IBD	9331812496	25	19
1067	SAMEA2042396	NielsenHB_2014	control	healthy	12415937211	48	25
1068	SAMEA2042397	NielsenHB_2014	IBD	IBD	1629211216	36	20
1069	SAMEA2042398	NielsenHB_2014	IBD	IBD	3860534779	22	20
1070	SAMEA2042399	NielsenHB_2014	IBD	IBD	5806849066	22	20
1071	SAMEA2042400	NielsenHB_2014	control	healthy	1750757491	51	29
1072	SAMEA2042401	NielsenHB_2014	control	healthy	1887900830	48	28
1073	SAMEA2042402	NielsenHB_2014	IBD	IBD	4044314763	31	17
1074	SAMEA2042403	NielsenHB_2014	IBD	IBD	2020553811	45	27
1075	SAMEA2042404	NielsenHB_2014	IBD	IBD	4279187837	45	27
1076	SAMEA2042405	NielsenHB_2014	IBD	IBD	3800632157	48	23
1077	SAMEA2042406	NielsenHB_2014	IBD	IBD	8231796785	48	23
1078	SAMEA2042407	NielsenHB_2014	IBD	IBD	2819242811	41	20
1079	SAMEA2042408	NielsenHB_2014	IBD	IBD	5857028008	41	20
1080	SAMEA2042425	NielsenHB_2014	control	healthy	4349815756	55	22
1081	SAMEA2042426	NielsenHB_2014	control	healthy	4091085908	64	28
1082	SAMEA2042427	NielsenHB_2014	control	healthy	4622255340	50	31
1083	SAMEA2042428	NielsenHB_2014	control	healthy	4339805688	49	34
1084	SAMEA2042429	NielsenHB_2014	control	healthy	5047719386	49	34
1085	SAMEA2042430	NielsenHB_2014	control	healthy	4079217306	64	39
1086	SAMEA2042431	NielsenHB_2014	control	healthy	4915916254	64	40
1087	SAMEA2042433	NielsenHB_2014	control	healthy	4215657824	53	35
1088	SAMEA2042434	NielsenHB_2014	control	healthy	5587557002	55	24
1089	SAMEA2042435	NielsenHB_2014	control	healthy	4368897988	59	32
1090	SAMEA2042436	NielsenHB_2014	control	healthy	4327814224	69	32
1091	SAMEA2042437	NielsenHB_2014	control	healthy	4353463660	49	31
1092	SAMEA2042438	NielsenHB_2014	control	healthy	4699381396	59	30
1093	SAMEA2042439	NielsenHB_2014	IBD	IBD	2084004023	51	29
1094	SAMEA2042440	NielsenHB_2014	IBD	IBD	3901138706	51	29
1095	SAMEA2042441	NielsenHB_2014	IBD	IBD	2139884021	53	20
1096	SAMEA2042442	NielsenHB_2014	IBD	IBD	1807848702	25	23
1097	SAMEA2042443	NielsenHB_2014	IBD	IBD	5046921875	25	23
1098	SAMEA2042444	NielsenHB_2014	control	healthy	2944073899	25	24
1099	SAMEA2042445	NielsenHB_2014	IBD	IBD	1007897211	41	25
1100	SAMEA2042446	NielsenHB_2014	IBD	IBD	3994482577	41	25
1101	SAMEA2042447	NielsenHB_2014	control	healthy	1972684617	63	29
1102	SAMEA2042448	NielsenHB_2014	control	healthy	2086198286	37	21
1103	SAMEA2042449	NielsenHB_2014	IBD	IBD	2965798141	62	30
1104	SAMEA2042450	NielsenHB_2014	IBD	IBD	2404015054	62	30
1105	SAMEA2042451	NielsenHB_2014	IBD	IBD	1807668661	62	26
1106	SAMEA2042452	NielsenHB_2014	IBD	IBD	5024449111	62	26
1107	SAMEA2042453	NielsenHB_2014	IBD	IBD	3554456248	43	26
1108	SAMEA2042488	NielsenHB_2014	control	healthy	5756951038	53	29
1109	SAMEA2042489	NielsenHB_2014	control	healthy	4720053740	54	32
1110	SAMEA2042490	NielsenHB_2014	control	healthy	6033376616	44	30
1111	SAMEA2042491	NielsenHB_2014	control	healthy	5973376792	60	20
1112	SAMEA2042492	NielsenHB_2014	control	healthy	4867944072	49	30
1113	SAMEA2042493	NielsenHB_2014	control	healthy	4883101150	54	32
1114	SAMEA2042495	NielsenHB_2014	control	healthy	4070853960	55	23
1115	SAMEA2042496	NielsenHB_2014	control	healthy	4563543000	45	31
1116	SAMEA2042497	NielsenHB_2014	control	healthy	4073745278	59	24
1117	SAMEA2042498	NielsenHB_2014	control	healthy	4614283398	59	31
1118	SAMEA2042499	NielsenHB_2014	control	healthy	4393570032	54	34
1119	SAMEA2042500	NielsenHB_2014	control	healthy	4387541400	54	32
1120	SAMEA2042501	NielsenHB_2014	control	healthy	4436649428	54	31
1121	SAMEA2042502	NielsenHB_2014	control	healthy	4454603100	59	35
1122	SAMEA2042503	NielsenHB_2014	control	healthy	4526990536	65	30
1123	SAMEA2042504	NielsenHB_2014	IBD	IBD	2602861094	43	26
1124	SAMEA2042505	NielsenHB_2014	control	healthy	3551707425	62	33
1125	SAMEA2042506	NielsenHB_2014	IBD	IBD	4354365336	52	23
1126	SAMEA2042507	NielsenHB_2014	IBD	IBD	5363777840	52	23
1127	SAMEA2042508	NielsenHB_2014	IBD	IBD	3912351405	36	26
1128	SAMEA2042509	NielsenHB_2014	IBD	IBD	5637661961	36	26
1129	SAMEA2042510	NielsenHB_2014	control	healthy	3736313188	66	27
1130	SAMEA2042511	NielsenHB_2014	control	healthy	3726216039	61	25
1131	SAMEA2042512	NielsenHB_2014	control	healthy	3529318214	46	24
1132	SAMEA2042513	NielsenHB_2014	IBD	IBD	3942569348	44	19
1133	SAMEA2042515	NielsenHB_2014	IBD	IBD	1047749877	44	19
1134	SAMEA2042516	NielsenHB_2014	control	healthy	3957950318	41	23
1135	SAMEA2042517	NielsenHB_2014	IBD	IBD	3615991708	26	22
1136	SAMEA2042518	NielsenHB_2014	IBD	IBD	7411080111	26	22
1137	SAMEA2042519	NielsenHB_2014	control	healthy	5596429982	56	26
1138	SAMEA2042520	NielsenHB_2014	control	healthy	5071063453	53	26
1139	SAMEA2042553	NielsenHB_2014	control	healthy	4290550859	64	32
1140	SAMEA2042554	NielsenHB_2014	control	healthy	4103713347	49	34
1141	SAMEA2042555	NielsenHB_2014	control	healthy	4457238216	65	22
1142	SAMEA2042556	NielsenHB_2014	control	healthy	4197745916	60	21
1143	SAMEA2042557	NielsenHB_2014	control	healthy	3898053896	55	32
1144	SAMEA2042558	NielsenHB_2014	control	healthy	4520172383	59	36
1145	SAMEA2042559	NielsenHB_2014	control	healthy	4074919076	44	29
1146	SAMEA2042560	NielsenHB_2014	control	healthy	4434771523	54	33
1147	SAMEA2042561	NielsenHB_2014	control	healthy	4438501796	55	24
1148	SAMEA2042562	NielsenHB_2014	control	healthy	4381112872	45	23
1149	SAMEA2042563	NielsenHB_2014	control	healthy	4183487436	59	32
1150	SAMEA2042564	NielsenHB_2014	control	healthy	4080434148	70	23
1151	SAMEA2042566	NielsenHB_2014	control	healthy	4306031449	65	31
1152	SAMEA2042567	NielsenHB_2014	control	healthy	3906729681	54	30
1153	SAMEA2042568	NielsenHB_2014	control	healthy	4471456808	59	31
1154	SAMEA2042569	NielsenHB_2014	control	healthy	5387347500	40	28
1155	SAMEA2042570	NielsenHB_2014	control	healthy	6692307335	31	23
1156	SAMEA2042571	NielsenHB_2014	IBD	IBD	4408076934	33	20
1157	SAMEA2042572	NielsenHB_2014	IBD	IBD	7239399745	33	20
1158	SAMEA2042573	NielsenHB_2014	control	healthy	4074833246	34	20
1159	SAMEA2042574	NielsenHB_2014	control	healthy	3903467648	19	24
1160	SAMEA2042575	NielsenHB_2014	IBD	IBD	5610437564	24	18
1161	SAMEA2042576	NielsenHB_2014	IBD	IBD	4039441758	26	22
1162	SAMEA2042577	NielsenHB_2014	IBD	IBD	3872400972	47	26
1163	SAMEA2042578	NielsenHB_2014	IBD	IBD	7615502699	47	26
1164	SAMEA2042579	NielsenHB_2014	IBD	IBD	3916203557	32	26
1165	SAMEA2042580	NielsenHB_2014	control	healthy	4825562409	54	24
1166	SAMEA2042581	NielsenHB_2014	control	healthy	3926082586	32	20
1167	SAMEA2042582	NielsenHB_2014	control	healthy	7068233360	27	18
1168	SAMEA2042584	NielsenHB_2014	IBD	IBD	3533464667	50	23
1169	SAMEA2042585	NielsenHB_2014	control	healthy	4175817778	55	35
1170	SAMEA2042602	NielsenHB_2014	control	healthy	5282027100	49	31
1171	SAMEA2042603	NielsenHB_2014	control	healthy	5306989950	64	30
1172	SAMEA2042604	NielsenHB_2014	control	healthy	5025944550	63	29
1173	SAMEA2042605	NielsenHB_2014	control	healthy	5099835150	59	29
1174	SAMEA2042606	NielsenHB_2014	control	healthy	5275371450	49	31
1175	SAMEA2042607	NielsenHB_2014	control	healthy	4979323690	60	26
1176	SAMEA2042608	NielsenHB_2014	control	healthy	4319472450	49	26
1177	SAMEA2042609	NielsenHB_2014	control	healthy	4640340488	49	36
1178	SAMEA2042611	NielsenHB_2014	control	healthy	4837155414	53	42
1179	SAMEA2042612	NielsenHB_2014	control	healthy	4415181750	50	22
1180	SAMEA2042613	NielsenHB_2014	control	healthy	4567390950	59	35
1181	SAMEA2042615	NielsenHB_2014	control	healthy	4473517200	59	36
1182	SAMEA2042616	NielsenHB_2014	control	healthy	4459980150	64	32
1183	SAMEA2042617	NielsenHB_2014	control	healthy	4476671250	49	36
1184	SAMEA2042618	NielsenHB_2014	IBD	IBD	4035652103	46	26
1185	SAMEA2042619	NielsenHB_2014	control	healthy	5007032684	26	21
1186	SAMEA2042620	NielsenHB_2014	IBD	IBD	4143102905	25	20
1187	SAMEA2042621	NielsenHB_2014	IBD	IBD	4418815247	25	20
1188	SAMEA2042622	NielsenHB_2014	IBD	IBD	3373980402	30	21
1189	SAMEA2042623	NielsenHB_2014	IBD	IBD	8413074578	30	21
1190	SAMEA2042624	NielsenHB_2014	IBD	IBD	5585240609	45	21
1191	SAMEA2042625	NielsenHB_2014	IBD	IBD	3846746485	44	23
1192	SAMEA2042626	NielsenHB_2014	IBD	IBD	4057783828	44	23
1193	SAMEA2042627	NielsenHB_2014	IBD	IBD	3909214978	43	29
1194	SAMEA2042628	NielsenHB_2014	IBD	IBD	5997950321	43	29
1195	SAMEA2042629	NielsenHB_2014	IBD	IBD	8760911603	24	20
1196	SAMEA2042630	NielsenHB_2014	IBD	IBD	9572350913	32	36
1197	SAMEA2042632	NielsenHB_2014	IBD	IBD	8687917101	46	19
1198	SAMEA2042643	NielsenHB_2014	control	healthy	4382229300	40	39
1199	SAMEA2042644	NielsenHB_2014	control	healthy	4412746800	64	34
1200	SAMEA2042645	NielsenHB_2014	control	healthy	4229665950	54	32
1201	SAMEA2042646	NielsenHB_2014	control	healthy	5141046450	44	34
1202	SAMEA2042647	NielsenHB_2014	control	healthy	4539736460	60	33
1203	SAMEA2042648	NielsenHB_2014	control	healthy	4668935280	45	25
1204	SAMEA2042649	NielsenHB_2014	control	healthy	4669551404	59	37
1205	SAMEA2042651	NielsenHB_2014	control	healthy	4333368072	49	42
1206	SAMEA2042653	NielsenHB_2014	control	healthy	4374237828	59	41
1207	SAMEA2042654	NielsenHB_2014	control	healthy	4611832936	50	26
1208	SAMEA2042655	NielsenHB_2014	control	healthy	5225223056	50	33
1209	SAMEA2042656	NielsenHB_2014	control	healthy	4963597050	54	31
1210	SAMEA2042657	NielsenHB_2014	control	healthy	5016545700	65	29
1211	SAMEA2042658	NielsenHB_2014	control	healthy	4922007900	49	36
1212	SAMEA2042661	NielsenHB_2014	control	healthy	4995659771	32	20
1213	SAMEA2042662	NielsenHB_2014	control	healthy	2554650528	38	23
1214	SAMEA2042663	NielsenHB_2014	control	healthy	2229256892	19	23
1215	SAMEA2042664	NielsenHB_2014	control	healthy	2470322954	22	25
1216	SAMEA2042665	NielsenHB_2014	control	healthy	2284875215	32	30
1217	SAMEA2042729	NielsenHB_2014	control	healthy	4899835350	50	24
1218	SAMEA2042730	NielsenHB_2014	control	healthy	4036431380	39	34
1219	SAMEA2042731	NielsenHB_2014	control	healthy	4816284900	59	22
1220	SAMEA2042732	NielsenHB_2014	control	healthy	4976820750	60	24
1221	SAMEA2042733	NielsenHB_2014	control	healthy	4474360950	44	30
1222	SAMEA2042734	NielsenHB_2014	control	healthy	5236730100	55	23
1223	SAMEA2042736	NielsenHB_2014	control	healthy	5577902100	59	38
1224	SAMEA2042737	NielsenHB_2014	control	healthy	5720205292	55	23
1225	SAMEA2042738	NielsenHB_2014	control	healthy	5051772511	59	41
1226	SAMEA2042739	NielsenHB_2014	control	healthy	5535603300	60	31
1227	SAMEA2042740	NielsenHB_2014	control	healthy	5579152800	39	35
1228	SAMEA2042741	NielsenHB_2014	IBD	IBD	1836643480	37	31
1229	SAMEA2042742	NielsenHB_2014	IBD	IBD	4288230740	37	31
1230	SAMEA2042743	NielsenHB_2014	IBD	IBD	1540301907	34	19
1231	SAMEA2042744	NielsenHB_2014	IBD	IBD	4684248134	34	19
1232	SAMEA2042745	NielsenHB_2014	IBD	IBD	1491685958	43	22
1233	SAMEA2042828	NielsenHB_2014	IBD	IBD	4577106161	43	22
1234	SAMEA2042829	NielsenHB_2014	IBD	IBD	1544154220	68	23
1235	SAMEA2042830	NielsenHB_2014	IBD	IBD	4109597523	31	33
1236	SAMEA2042831	NielsenHB_2014	IBD	IBD	823579166	31	33
1237	SAMEA2042832	NielsenHB_2014	IBD	IBD	4277347347	68	23
1238	SAMEA2042833	NielsenHB_2014	IBD	IBD	1544964896	47	26
1239	SAMEA2042834	NielsenHB_2014	IBD	IBD	4539702113	47	26
1240	SAMEA2042835	NielsenHB_2014	IBD	IBD	1640715288	56	22
1241	SAMEA2042836	NielsenHB_2014	IBD	IBD	3756136562	56	22
1242	SAMEA2042837	NielsenHB_2014	IBD	IBD	1754730821	42	26
1243	SAMEA2042838	NielsenHB_2014	IBD	IBD	3929142695	48	24
1244	SAMEA2042839	NielsenHB_2014	IBD	IBD	1694085464	48	24
1245	SAMEA2042840	NielsenHB_2014	IBD	IBD	3841424921	46	24
1246	SAMEA2042842	NielsenHB_2014	IBD	IBD	1685966621	51	24
1247	SAMEA2042911	NielsenHB_2014	IBD	IBD	3968060761	51	24
1248	SAMEA2042912	NielsenHB_2014	IBD	IBD	726098874	49	30
1249	SAMEA2042913	NielsenHB_2014	IBD	IBD	3695265034	49	30
1250	SAMEA2042914	NielsenHB_2014	IBD	IBD	1731900892	44	25
1251	SAMEA2042915	NielsenHB_2014	IBD	IBD	1499810123	41	28
1252	SAMEA2042916	NielsenHB_2014	IBD	IBD	4288188840	41	28
1253	SAMEA2042917	NielsenHB_2014	IBD	IBD	1985316241	55	29
1254	SAMEA2042918	NielsenHB_2014	IBD	IBD	3681061892	55	29
1255	SAMEA2042920	NielsenHB_2014	IBD	IBD	4262268789	41	24
1256	SAMEA2042922	NielsenHB_2014	IBD	IBD	3738924027	55	26
1257	SAMEA2042923	NielsenHB_2014	IBD	IBD	3668551643	55	26
1258	SAMEA2042924	NielsenHB_2014	IBD	IBD	3880716074	41	19
1259	SAMEA2042980	NielsenHB_2014	IBD	IBD	3818617604	41	19
1260	SAMEA2042981	NielsenHB_2014	IBD	IBD	3944384055	51	23
1261	SAMEA2042982	NielsenHB_2014	IBD	IBD	4298853846	51	23
1262	SAMEA2042983	NielsenHB_2014	IBD	IBD	4211826756	30	23
1263	SAMEA2042984	NielsenHB_2014	IBD	IBD	4265213362	30	23
1264	SAMEA2042985	NielsenHB_2014	IBD	IBD	3992228807	54	27
1265	SAMEA2042986	NielsenHB_2014	IBD	IBD	4185059730	54	27
1266	SAMEA2042987	NielsenHB_2014	IBD	IBD	4153386624	64	25
1267	SAMEA2042988	NielsenHB_2014	IBD	IBD	4313082780	64	25
1268	SAMEA2042990	NielsenHB_2014	IBD	IBD	3990935683	39	30
1269	SAMEA2042991	NielsenHB_2014	IBD	IBD	4085309064	43	0
1270	SAMEA2042992	NielsenHB_2014	IBD	IBD	4079037106	44	23
1271	SAMEA2042993	NielsenHB_2014	IBD	IBD	4453610809	44	23
1272	SAMEA2042994	NielsenHB_2014	IBD	IBD	3847223767	55	31
1273	SAMEA2042995	NielsenHB_2014	IBD	IBD	4265416879	55	31
1274	SAMEA2043040	NielsenHB_2014	IBD	IBD	1510003495	57	28
1275	SAMEA2043041	NielsenHB_2014	IBD	IBD	4477103400	57	28
1276	SAMEA2043042	NielsenHB_2014	IBD	IBD	3763696990	35	23
1277	SAMEA2043043	NielsenHB_2014	IBD	IBD	4071748885	35	23
1278	SAMEA2043044	NielsenHB_2014	IBD	IBD	3967083282	43	29
1279	SAMEA2043045	NielsenHB_2014	IBD	IBD	1988578656	43	29
1280	SAMEA2043046	NielsenHB_2014	IBD	IBD	3577360203	24	20
1281	SAMEA2043048	NielsenHB_2014	IBD	IBD	3969077036	45	30
1282	SAMEA2043049	NielsenHB_2014	IBD	IBD	3620735438	45	30
1283	SAMEA2043050	NielsenHB_2014	IBD	IBD	3979510017	32	36
1284	SAMEA2043051	NielsenHB_2014	IBD	IBD	3596591035	29	22
1285	SAMEA2043052	NielsenHB_2014	IBD	IBD	4289371898	46	19
1286	SRR341581	QinJ_2012	T2D	T2D	2459031396	59	20
1287	SRR341582	QinJ_2012	T2D	T2D	1513093392	43	18
1288	SRR341583	QinJ_2012	T2D	T2D	1995342512	46	20
1289	SRR341584	QinJ_2012	T2D	T2D	2166390996	25	20
1290	SRR341585	QinJ_2012	T2D	T2D	2413421200	60	18
1291	SRR341586	QinJ_2012	T2D	T2D	2096834104	71	16
1292	SRR341587	QinJ_2012	T2D	T2D	2362706484	62	20
1293	SRR341588	QinJ_2012	T2D	T2D	2179838868	54	19
1294	SRR341589	QinJ_2012	T2D	T2D	2049037948	51	19
1295	SRR341590	QinJ_2012	T2D	T2D	2163200412	29	18
1296	SRR341591	QinJ_2012	T2D	T2D	2280086372	41	21
1297	SRR341592	QinJ_2012	T2D	T2D	2169471912	38	20
1298	SRR341593	QinJ_2012	T2D	T2D	2081642348	35	20
1299	SRR341594	QinJ_2012	T2D	T2D	2238464776	28	19
1300	SRR341595	QinJ_2012	T2D	T2D	1732786664	43	20
1301	SRR341596	QinJ_2012	T2D	T2D	2431861852	38	20
1302	SRR341597	QinJ_2012	T2D	T2D	2496459412	30	20
1303	SRR341598	QinJ_2012	T2D	T2D	2187578528	49	20
1304	SRR341599	QinJ_2012	T2D	T2D	1898872856	56	25
1305	SRR341600	QinJ_2012	T2D	T2D	2635900424	70	26
1306	SRR341601	QinJ_2012	T2D	T2D	2026761580	68	28
1307	SRR341602	QinJ_2012	T2D	T2D	1871540068	62	28
1308	SRR341603	QinJ_2012	T2D	T2D	1847366044	48	27
1309	SRR341604	QinJ_2012	T2D	T2D	2234578296	61	27
1310	SRR341605	QinJ_2012	T2D	T2D	2167921316	53	26
1311	SRR341606	QinJ_2012	T2D	T2D	2082687672	63	30
1312	SRR341607	QinJ_2012	T2D	T2D	2422844064	49	25
1313	SRR341608	QinJ_2012	T2D	T2D	2120461564	57	26
1314	SRR341609	QinJ_2012	T2D	T2D	1906656028	71	25
1315	SRR341610	QinJ_2012	T2D	T2D	2470649988	41	28
1316	SRR341611	QinJ_2012	T2D	T2D	1479848596	43	26
1317	SRR341612	QinJ_2012	T2D	T2D	2571768472	72	26
1318	SRR341615	QinJ_2012	T2D	T2D	2076472264	62	25
1319	SRR341616	QinJ_2012	control	healthy	2187535460	31	18
1320	SRR341617	QinJ_2012	control	healthy	1895895984	34	18
1321	SRR341618	QinJ_2012	control	healthy	2403078220	44	19
1322	SRR341619	QinJ_2012	control	healthy	1956107564	27	18
1323	SRR341620	QinJ_2012	control	healthy	2338208636	39	21
1324	SRR341621	QinJ_2012	control	healthy	2069892776	27	19
1325	SRR341622	QinJ_2012	control	healthy	2164415492	35	20
1326	SRR341623	QinJ_2012	control	healthy	2209063836	25	19
1327	SRR341624	QinJ_2012	control	healthy	2339234128	37	19
1328	SRR341625	QinJ_2012	control	healthy	1878382996	32	19
1329	SRR341626	QinJ_2012	control	healthy	1967669768	23	19
1330	SRR341627	QinJ_2012	control	healthy	2088268900	42	19
1331	SRR341628	QinJ_2012	control	healthy	2211771496	22	20
1332	SRR341629	QinJ_2012	control	healthy	2172991500	24	18
1333	SRR341630	QinJ_2012	control	healthy	2098661164	23	18
1334	SRR341631	QinJ_2012	control	healthy	2190380100	23	19
1335	SRR341632	QinJ_2012	control	healthy	4575442650	23	19
1336	SRR341633	QinJ_2012	control	healthy	4587264600	38	19
1337	SRR341634	QinJ_2012	control	healthy	2332219668	19	17
1338	SRR341635	QinJ_2012	control	healthy	1816107704	45	26
1339	SRR341636	QinJ_2012	control	healthy	2337110032	51	27
1340	SRR341637	QinJ_2012	control	healthy	1807631744	33	25
1341	SRR341638	QinJ_2012	control	healthy	1921295744	35	26
1342	SRR341639	QinJ_2012	control	healthy	2459875440	32	25
1343	SRR341640	QinJ_2012	control	healthy	2426374456	26	25
1344	SRR341641	QinJ_2012	control	healthy	1999498352	30	25
1345	SRR341642	QinJ_2012	control	healthy	2182402524	41	25
1346	SRR341643	QinJ_2012	control	healthy	3016765800	42	26
1347	SRR341645	QinJ_2012	control	healthy	2242236704	72	24
1348	SRR341646	QinJ_2012	control	healthy	2928957000	54	27
1349	SRR341647	QinJ_2012	control	healthy	2166897008	32	26
1350	SRR341648	QinJ_2012	control	healthy	2183230140	42	26
1351	SRR341651	QinJ_2012	control	healthy	2123764628	46	27
1352	SRR341652	QinJ_2012	control	healthy	2597402664	52	26
1353	SRR341653	QinJ_2012	control	healthy	2537858268	14	33
1354	SRR341654	QinJ_2012	T2D	T2D	2116355940	53	18
1355	SRR341655	QinJ_2012	T2D	T2D	2970907380	52	19
1356	SRR341656	QinJ_2012	T2D	T2D	2266632900	49	20
1357	SRR341657	QinJ_2012	T2D	T2D	2776202100	61	20
1358	SRR341658	QinJ_2012	T2D	T2D	2852560440	46	20
1359	SRR341659	QinJ_2012	T2D	T2D	2999184300	37	19
1360	SRR341660	QinJ_2012	T2D	T2D	2320137360	55	21
1361	SRR341661	QinJ_2012	T2D	T2D	3058217280	51	18
1362	SRR341662	QinJ_2012	T2D	T2D	2737274400	48	20
1363	SRR341663	QinJ_2012	T2D	T2D	3100165380	56	21
1364	SRR341664	QinJ_2012	T2D	T2D	3004434900	70	21
1365	SRR341665	QinJ_2012	T2D	T2D	2836386900	52	19
1366	SRR341666	QinJ_2012	T2D	T2D	2566836900	49	20
1367	SRR341667	QinJ_2012	T2D	T2D	2620328220	47	20
1368	SRR341668	QinJ_2012	T2D	T2D	2872667880	41	21
1369	SRR341669	QinJ_2012	T2D	T2D	2570393520	58	18
1370	SRR341670	QinJ_2012	T2D	T2D	4171543920	53	20
1371	SRR341671	QinJ_2012	T2D	T2D	2992962960	45	21
1372	SRR341672	QinJ_2012	T2D	T2D	3073745700	39	21
1373	SRR341673	QinJ_2012	T2D	T2D	3189433860	70	22
1374	SRR341674	QinJ_2012	T2D	T2D	2911257000	63	20
1375	SRR341675	QinJ_2012	T2D	T2D	3039303240	59	27
1376	SRR341676	QinJ_2012	T2D	T2D	2987446680	63	25
1377	SRR341677	QinJ_2012	T2D	T2D	3318417360	51	26
1378	SRR341678	QinJ_2012	T2D	T2D	2618969940	40	26
1379	SRR341679	QinJ_2012	T2D	T2D	2613707460	59	25
1380	SRR341680	QinJ_2012	T2D	T2D	2861351820	53	25
1381	SRR341681	QinJ_2012	T2D	T2D	2564052840	75	25
1382	SRR341682	QinJ_2012	T2D	T2D	3472323300	74	26
1383	SRR341684	QinJ_2012	T2D	T2D	2573328060	68	25
1384	SRR341685	QinJ_2012	T2D	T2D	2968412580	39	28
1385	SRR341686	QinJ_2012	T2D	T2D	2844445680	68	26
1386	SRR341690	QinJ_2012	control	healthy	2992645260	26	18
1387	SRR341691	QinJ_2012	control	healthy	2694828960	27	20
1388	SRR341692	QinJ_2012	control	healthy	2767763160	32	18
1389	SRR341693	QinJ_2012	control	healthy	3034877040	59	19
1390	SRR341694	QinJ_2012	control	healthy	3411971640	23	19
1391	SRR341695	QinJ_2012	control	healthy	3331433340	24	19
1392	SRR341696	QinJ_2012	control	healthy	3442747860	24	19
1393	SRR341697	QinJ_2012	control	healthy	2883073860	22	20
1394	SRR341698	QinJ_2012	control	healthy	3106442880	23	20
1395	SRR341699	QinJ_2012	control	healthy	3261211200	25	19
1396	SRR341700	QinJ_2012	control	healthy	2632289400	29	20
1397	SRR341701	QinJ_2012	control	healthy	2857295340	23	19
1398	SRR341702	QinJ_2012	control	healthy	3142116900	24	21
1399	SRR341703	QinJ_2012	control	healthy	3186418140	22	19
1400	SRR341704	QinJ_2012	control	healthy	3111262020	21	19
1401	SRR341705	QinJ_2012	control	healthy	3074145840	25	19
1402	SRR341706	QinJ_2012	control	healthy	2887323840	33	20
1403	SRR341707	QinJ_2012	control	healthy	3403347660	39	19
1404	SRR341708	QinJ_2012	control	healthy	3161804400	32	25
1405	SRR341709	QinJ_2012	control	healthy	3067903440	30	27
1406	SRR341710	QinJ_2012	control	healthy	2975308200	40	25
1407	SRR341711	QinJ_2012	control	healthy	2834001180	38	26
1408	SRR341712	QinJ_2012	control	healthy	2658622680	48	26
1409	SRR341715	QinJ_2012	control	healthy	2924568900	33	25
1410	SRR341716	QinJ_2012	control	healthy	2952677520	30	26
1411	SRR341717	QinJ_2012	control	healthy	2891285280	41	25
1412	SRR341718	QinJ_2012	control	healthy	2157301980	32	26
1413	SRR341719	QinJ_2012	control	healthy	2140182360	37	25
1414	SRR341720	QinJ_2012	control	healthy	3178763460	39	27
1415	SRR341721	QinJ_2012	control	healthy	2097111780	26	25
1416	SRR341722	QinJ_2012	control	healthy	3260425680	24	25
1417	SRR341723	QinJ_2012	control	healthy	2134350900	28	26
1418	SRR341724	QinJ_2012	control	healthy	3035060820	38	26
1419	SRR341725	QinJ_2012	control	healthy	2293121520	47	27
1420	SRR5298196	KieserS_2018	acute_diarrhoea	acute_diarrhoea	4933079016	0	0
1421	SRR5298197	KieserS_2018	acute_diarrhoea	acute_diarrhoea	5611572353	0	0
1422	SRR5298198	KieserS_2018	acute_diarrhoea	acute_diarrhoea	5725190622	0	0
1423	SRR5298199	KieserS_2018	acute_diarrhoea	acute_diarrhoea	6438079472	0	0
1424	SRR5298200	KieserS_2018	acute_diarrhoea	acute_diarrhoea	5756219308	0	0
1425	SRR5298201	KieserS_2018	acute_diarrhoea	acute_diarrhoea	5575021461	0	0
1426	SRR5298202	KieserS_2018	acute_diarrhoea	acute_diarrhoea	4311069513	0	0
1427	SRR5298203	KieserS_2018	acute_diarrhoea	acute_diarrhoea	3747181938	0	0
1428	SRR5298204	KieserS_2018	acute_diarrhoea	acute_diarrhoea	3657472473	0	0
1429	SRR5298205	KieserS_2018	acute_diarrhoea	acute_diarrhoea	5876072482	0	0
1430	SRR5298206	KieserS_2018	acute_diarrhoea	acute_diarrhoea	4473675942	0	0
1431	SRR5298207	KieserS_2018	acute_diarrhoea	acute_diarrhoea	5631956100	0	0
1432	SRR5298208	KieserS_2018	acute_diarrhoea	acute_diarrhoea	4680434902	0	0
1433	SRR5298209	KieserS_2018	acute_diarrhoea	acute_diarrhoea	3015858762	0	0
1434	SRR5298210	KieserS_2018	acute_diarrhoea	acute_diarrhoea	5377365390	0	0
1435	SRR5298211	KieserS_2018	acute_diarrhoea	acute_diarrhoea	4715245286	0	0
1436	SRR5298212	KieserS_2018	acute_diarrhoea	acute_diarrhoea	4318195545	0	0
1437	SRR5298213	KieserS_2018	acute_diarrhoea	acute_diarrhoea	5254059061	0	0
1438	SRR5298214	KieserS_2018	control	healthy	4144445651	0	0
1439	SRR5298215	KieserS_2018	control	healthy	4102894469	0	0
1440	SRR5298216	KieserS_2018	control	healthy	4975133762	0	0
1441	SRR5298217	KieserS_2018	control	healthy	4163853188	0	0
1442	SRR5298218	KieserS_2018	control	healthy	5385471227	0	0
1443	SRR5298219	KieserS_2018	control	healthy	3913176277	0	0
1444	SRR5298220	KieserS_2018	control	healthy	4944963602	0	0
1445	SRR5298221	KieserS_2018	control	healthy	4111472080	0	0
1446	SRR5298222	KieserS_2018	control	healthy	4454039399	0	0
1447	SRR5650021	HallAB_2017	IBD	IBD	3320167296	0	0
1448	SRR5650022	HallAB_2017	control	healthy	2888819400	0	0
1449	SRR5650023	HallAB_2017	control	healthy	3553994671	0	0
1450	SRR5650024	HallAB_2017	control	healthy	4050562825	0	0
1451	SRR5650025	HallAB_2017	control	healthy	3920680427	0	0
1452	SRR5650026	HallAB_2017	control	healthy	1192711557	0	0
1453	SRR5650042	HallAB_2017	IBD	IBD	1767666154	0	0
1454	SRR5650043	HallAB_2017	IBD	IBD	1713037850	0	0
1455	SRR5650044	HallAB_2017	IBD	IBD	1575874446	0	0
1456	SRR5650045	HallAB_2017	control	healthy	3290590181	0	0
1457	SRR5650046	HallAB_2017	control	healthy	18033621	0	0
1458	SRR5650047	HallAB_2017	control	healthy	3174060286	0	0
1459	SRR5650048	HallAB_2017	control	healthy	3702701360	0	0
1460	SRR5650049	HallAB_2017	control	healthy	1262264357	0	0
1461	SRR5650050	HallAB_2017	control	healthy	3067611992	0	0
1462	SRR5650051	HallAB_2017	control	healthy	1401159829	0	0
1463	SRR5650052	HallAB_2017	control	healthy	3617478981	0	0
1464	SRR5650053	HallAB_2017	control	healthy	2800474331	0	0
1465	SRR5650054	HallAB_2017	control	healthy	4863527867	0	0
1466	SRR5650055	HallAB_2017	IBD	IBD	1937406386	0	0
1467	SRR5650056	HallAB_2017	IBD	IBD	2019568569	0	0
1468	SRR5650057	HallAB_2017	IBD	IBD	3404915902	0	0
1469	SRR5650058	HallAB_2017	IBD	IBD	3855711151	0	0
1470	SRR5650059	HallAB_2017	IBD	IBD	3685738087	0	0
1471	SRR5650060	HallAB_2017	IBD	IBD	1718106431	0	0
1472	SRR5650061	HallAB_2017	IBD	IBD	9515267834	0	0
1473	SRR5650062	HallAB_2017	IBD	IBD	10382211900	0	0
1474	SRR5650063	HallAB_2017	IBD	IBD	11645652799	0	0
1475	SRR5650064	HallAB_2017	IBD	IBD	2031037059	0	0
1476	SRR5650152	HallAB_2017	IBD	IBD	3791369164	0	0
1477	SRR5650153	HallAB_2017	IBD	IBD	1645915738	0	0
1478	SRR5650154	HallAB_2017	IBD	IBD	1188110129	0	0
1479	SRR5650155	HallAB_2017	IBD	IBD	1875136628	0	0
1480	SRR5650156	HallAB_2017	IBD	IBD	5268025188	0	0
1481	SRR5650157	HallAB_2017	IBD	IBD	3136288098	0	0
1482	SRR5650161	HallAB_2017	IBD	IBD	10245954651	0	0
1483	SRR5650162	HallAB_2017	IBD	IBD	11182617559	0	0
1484	SRR5650163	HallAB_2017	IBD	IBD	12571566480	0	0
1485	SRR5650164	HallAB_2017	IBD	IBD	3780120901	0	0
1486	SRR5650165	HallAB_2017	IBD	IBD	2967311886	0	0
1487	SRR5650166	HallAB_2017	IBD	IBD	656332568	0	0
1488	SRR5650167	HallAB_2017	IBD	IBD	972579996	0	0
1489	SRR5650168	HallAB_2017	IBD	IBD	3348438058	0	0
1490	SRR5650170	HallAB_2017	IBD	IBD	5153786892	0	0
1491	SRR5650171	HallAB_2017	IBD	IBD	5481880214	0	0
1492	SRR5650172	HallAB_2017	IBD	IBD	4362226782	0	0
1493	SRR5650173	HallAB_2017	IBD	IBD	4940395214	0	0
1494	SRR5650174	HallAB_2017	IBD	IBD	5976908899	0	0
1495	SRR5650175	HallAB_2017	IBD	IBD	4957603042	0	0
1496	SRR5650176	HallAB_2017	control	healthy	1018666815	0	0
1497	SRR5650177	HallAB_2017	IBD	IBD	901693237	0	0
1498	SRR5650178	HallAB_2017	IBD	IBD	10110344335	0	0
1499	SRR5650179	HallAB_2017	IBD	IBD	10454588457	0	0
1500	SRR5650180	HallAB_2017	IBD	IBD	12377707589	0	0
1501	SRR5650181	HallAB_2017	IBD	IBD	3420501735	0	0
1502	SRR5650182	HallAB_2017	IBD	IBD	6186340887	0	0
1503	SRR5650183	HallAB_2017	IBD	IBD	2981382092	0	0
1504	SRR5650184	HallAB_2017	IBD	IBD	3800705889	0	0
1505	SRR5651391	HallAB_2017	IBD	IBD	647139014	0	0
1506	SRR5651392	HallAB_2017	IBD	IBD	112812111	0	0
1507	SRR5651393	HallAB_2017	IBD	IBD	1203906363	0	0
1508	SRR5651394	HallAB_2017	IBD	IBD	829324141	0	0
1509	SRR5651395	HallAB_2017	IBD	IBD	1295022367	0	0
1510	SRR5651396	HallAB_2017	IBD	IBD	862893635	0	0
1511	SRR5651397	HallAB_2017	control	healthy	728956828	0	0
1512	SRR5651398	HallAB_2017	IBD	IBD	1154090908	0	0
1513	SRR5651400	HallAB_2017	IBD	IBD	221173810	0	0
1514	SRR5651401	HallAB_2017	IBD	IBD	1579006310	0	0
1515	SRR5651402	HallAB_2017	IBD	IBD	1528997316	0	0
1516	SRR5651403	HallAB_2017	IBD	IBD	424219013	0	0
1517	SRR5651404	HallAB_2017	IBD	IBD	869046253	0	0
1518	SRR5651405	HallAB_2017	IBD	IBD	878228414	0	0
1519	SRR5651406	HallAB_2017	IBD	IBD	122303649	0	0
1520	SRR5651407	HallAB_2017	IBD	IBD	400560238	0	0
1521	SRR5651408	HallAB_2017	IBD	IBD	1059916944	0	0
1522	SRR5651409	HallAB_2017	IBD	IBD	1468219836	0	0
1523	SRR5651410	HallAB_2017	IBD	IBD	5378730700	0	0
1524	SRR5651411	HallAB_2017	IBD	IBD	982731964	0	0
1525	SRR5651412	HallAB_2017	IBD	IBD	2471405095	0	0
1526	SRR5651413	HallAB_2017	IBD	IBD	2478608995	0	0
1527	SRR5651414	HallAB_2017	IBD	IBD	328822398	0	0
1528	SRR5651415	HallAB_2017	IBD	IBD	991177759	0	0
1529	SRR5651416	HallAB_2017	IBD	IBD	1431092263	0	0
1530	SRR5651417	HallAB_2017	control	healthy	3385424670	0	0
1531	SRR5651418	HallAB_2017	control	healthy	3250099270	0	0
1532	SRR5651419	HallAB_2017	control	healthy	1039970096	0	0
1533	SRR5651420	HallAB_2017	control	healthy	2443393696	0	0
1534	SRR5651421	HallAB_2017	control	healthy	2564668531	0	0
1535	SRR5651422	HallAB_2017	control	healthy	3588516009	0	0
1536	SRR5651423	HallAB_2017	control	healthy	3338815499	0	0
1537	SRR5651424	HallAB_2017	control	healthy	3581287287	0	0
1538	SRR5651425	HallAB_2017	control	healthy	2643156346	0	0
1539	SRR5651426	HallAB_2017	control	healthy	833359162	0	0
1540	SRR5651427	HallAB_2017	control	healthy	3043746444	0	0
1541	SRR5651428	HallAB_2017	control	healthy	1579018344	0	0
1542	SRR5651429	HallAB_2017	control	healthy	3119706989	0	0
1543	SRR5651430	HallAB_2017	control	healthy	2635439825	0	0
1544	SRR5651431	HallAB_2017	control	healthy	1570590744	0	0
1545	SRR5651432	HallAB_2017	control	healthy	1388781535	0	0
1546	SRR5651433	HallAB_2017	control	healthy	1929987702	0	0
1547	SRR5651434	HallAB_2017	control	healthy	1088047950	0	0
1548	SRR5651435	HallAB_2017	control	healthy	2756183703	0	0
1549	SRR5651436	HallAB_2017	control	healthy	573921965	0	0
1550	SRR5651437	HallAB_2017	control	healthy	1377860997	0	0
1551	SRR5651438	HallAB_2017	control	healthy	3576255106	0	0
1552	SRR5651439	HallAB_2017	control	healthy	2589859584	0	0
1553	SRR5651440	HallAB_2017	control	healthy	2085323458	0	0
1554	SRR5651441	HallAB_2017	control	healthy	3755564194	0	0
1555	SRR5651442	HallAB_2017	control	healthy	1728614996	0	0
1556	SRR5651443	HallAB_2017	control	healthy	1812513446	0	0
1557	SRR5651444	HallAB_2017	control	healthy	3689461566	0	0
1558	SRR5651445	HallAB_2017	control	healthy	2163084548	0	0
1559	SRR5651446	HallAB_2017	control	healthy	2192845566	0	0
1560	SRR5651447	HallAB_2017	control	healthy	4830684685	0	0
1561	SRR5651448	HallAB_2017	control	healthy	2837832533	0	0
1562	SRR5651449	HallAB_2017	control	healthy	2256435809	0	0
1563	SRR5651450	HallAB_2017	IBD	IBD	1373734456	0	0
1564	SRR5651451	HallAB_2017	control	healthy	2934300706	0	0
1565	SRR5651452	HallAB_2017	control	healthy	127791821	0	0
1566	SRR5651453	HallAB_2017	control	healthy	2962809737	0	0
1567	SRR5651455	HallAB_2017	IBD	IBD	4258378697	0	0
1568	SRR5651456	HallAB_2017	IBD	IBD	2483184378	0	0
1569	SRR5651457	HallAB_2017	control	healthy	1575841078	0	0
1570	SRR5651458	HallAB_2017	IBD	IBD	3191985731	0	0
1571	SRR5651459	HallAB_2017	control	healthy	1277445271	0	0
1572	SRR5651460	HallAB_2017	control	healthy	22094593	0	0
1573	SRR5651461	HallAB_2017	control	healthy	3788227997	0	0
1574	SRR5651462	HallAB_2017	control	healthy	3869584514	0	0
1575	SRR5651463	HallAB_2017	control	healthy	2886140786	0	0
1576	SRR5651464	HallAB_2017	control	healthy	955334283	0	0
1577	SRR5651465	HallAB_2017	control	healthy	2471538532	0	0
1578	SRR5651466	HallAB_2017	control	healthy	2945332394	0	0
1579	SRR5651467	HallAB_2017	control	healthy	3348547001	0	0
1580	SRR5651468	HallAB_2017	control	healthy	3982927506	0	0
1581	SRR5651469	HallAB_2017	control	healthy	3574561472	0	0
1582	SRR5651470	HallAB_2017	control	healthy	4529145321	0	0
1583	SRR5651471	HallAB_2017	control	healthy	3136203607	0	0
1584	SRR5651472	HallAB_2017	control	healthy	3090591843	0	0
1585	SRR5651473	HallAB_2017	IBD	IBD	356887418	0	0
1586	SRR5651474	HallAB_2017	IBD	IBD	2018606010	0	0
1587	SRR5651475	HallAB_2017	IBD	IBD	3694744912	0	0
1588	SRR5651476	HallAB_2017	IBD	IBD	1835371478	0	0
1589	SRR5651478	HallAB_2017	control	healthy	823698988	0	0
1590	SRR5651479	HallAB_2017	IBD	IBD	52424690	0	0
1591	SRR5651480	HallAB_2017	IBD	IBD	1808844628	0	0
1592	SRR5651481	HallAB_2017	IBD	IBD	1242356204	0	0
1593	SRR5651482	HallAB_2017	IBD	IBD	2959858511	0	0
1594	SRR6915091	ThomasAM_2018a	CRC	CRC;hypertension	3192490905	77	23
1595	SRR6915092	ThomasAM_2018a	control	healthy	2856227022	60	20
1596	SRR6915093	ThomasAM_2018a	CRC	CRC;hypertension	2238831799	69	27
1597	SRR6915094	ThomasAM_2018a	CRC	CRC;hypertension	9691961893	82	28
1598	SRR6915095	ThomasAM_2018a	CRC	CRC	6667107549	84	22
1599	SRR6915096	ThomasAM_2018a	adenoma	adenoma;hypercholesterolemia	1380598661	60	24
1600	SRR6915097	ThomasAM_2018a	control	healthy	3397146870	80	32
1601	SRR6915098	ThomasAM_2018a	CRC	CRC	9415204354	74	23
1602	SRR6915099	ThomasAM_2018a	CRC	CRC	3848011796	63	25
1603	SRR6915100	ThomasAM_2018a	control	hypercholesterolemia	8069908204	80	24
1604	SRR6915101	ThomasAM_2018a	CRC	CRC	4612362125	84	23
1605	SRR6915102	ThomasAM_2018a	CRC	CRC	5894505490	61	23
1606	SRR6915103	ThomasAM_2018b	CRC	CRC	3502120927	61	27
1607	SRR6915104	ThomasAM_2018b	CRC	CRC	3954423129	56	28
1608	SRR6915105	ThomasAM_2018b	CRC	CRC	3006599760	70	28
1609	SRR6915106	ThomasAM_2018b	control	healthy	3513547084	66	20
1610	SRR6915107	ThomasAM_2018b	CRC	CRC	2249748272	62	31
1611	SRR6915108	ThomasAM_2018b	control	healthy	3491145970	67	20
1612	SRR6915109	ThomasAM_2018b	CRC	CRC	6221628252	59	29
1613	SRR6915110	ThomasAM_2018b	control	healthy	2634209575	54	25
1614	SRR6915111	ThomasAM_2018b	control	healthy	7070005093	50	24
1615	SRR6915112	ThomasAM_2018b	control	healthy	4232924418	56	26
1616	SRR6915113	ThomasAM_2018a	control	healthy	12792394056	77	0
1617	SRR6915114	ThomasAM_2018b	control	healthy	3181709591	62	29
1618	SRR6915115	ThomasAM_2018a	CRC	CRC	2751055252	83	19
1619	SRR6915116	ThomasAM_2018a	control	hypercholesterolemia	3902857335	70	25
1620	SRR6915117	ThomasAM_2018b	control	healthy	4594875126	61	22
1621	SRR6915118	ThomasAM_2018a	adenoma	adenoma	4833830559	67	26
1622	SRR6915119	ThomasAM_2018a	CRC	CRC	4080726893	66	24
1623	SRR6915120	ThomasAM_2018a	CRC	CRC;cholesterolemia	2421623709	64	23
1624	SRR6915121	ThomasAM_2018a	control	healthy	7513810634	66	34
1625	SRR6915122	ThomasAM_2018a	control	healthy	18090843680	64	26
1626	SRR6915123	ThomasAM_2018a	CRC	CRC;hypertension	2325769283	78	26
1627	SRR6915124	ThomasAM_2018a	adenoma	adenoma	3001417218	77	36
1628	SRR6915125	ThomasAM_2018b	CRC	CRC	6000296678	56	25
1629	SRR6915126	ThomasAM_2018b	control	healthy	8053932609	0	0
1630	SRR6915127	ThomasAM_2018b	CRC	CRC	5253305524	56	25
1631	SRR6915128	ThomasAM_2018b	CRC	CRC	4452392988	69	23
1632	SRR6915129	ThomasAM_2018b	CRC	CRC	2968281897	66	28
1633	SRR6915130	ThomasAM_2018b	CRC	CRC	2322991771	62	21
1634	SRR6915131	ThomasAM_2018b	control	healthy	8871734689	54	24
1635	SRR6915132	ThomasAM_2018b	CRC	CRC	5690844677	64	25
1636	SRR6915133	ThomasAM_2018b	CRC	CRC	3212896055	50	20
1637	SRR6915134	ThomasAM_2018b	control	healthy	4371661312	66	22
1638	SRR6915135	ThomasAM_2018b	CRC	CRC	3358393294	67	29
1639	SRR6915136	ThomasAM_2018b	CRC	CRC	4358937863	55	29
1640	SRR6915137	ThomasAM_2018a	CRC	CRC;hypercholesterolemia;hypertension	2582342536	69	29
1641	SRR6915138	ThomasAM_2018a	adenoma	adenoma;hypercholesterolemia;metastases	3299268964	58	25
1642	SRR6915139	ThomasAM_2018a	adenoma	adenoma	3759714541	58	23
1643	SRR6915140	ThomasAM_2018a	adenoma	T2D;adenoma	4123024408	77	24
1644	SRR6915141	ThomasAM_2018a	adenoma	adenoma;metastases	5280970488	58	26
1645	SRR6915142	ThomasAM_2018a	adenoma	adenoma;hypercholesterolemia	3582865378	63	21
1646	SRR6915143	ThomasAM_2018a	adenoma	adenoma	2899983053	79	22
1647	SRR6915144	ThomasAM_2018a	control	hypercholesterolemia	5283084792	68	22
1648	SRR6915145	ThomasAM_2018a	control	hypertension	3278047051	60	22
1649	SRR6915146	ThomasAM_2018a	adenoma	adenoma	7139890166	53	23
1650	SRR6915147	ThomasAM_2018b	CRC	CRC	3038841388	51	19
1651	SRR6915148	ThomasAM_2018b	control	healthy	1003601057	58	18
1652	SRR6915149	ThomasAM_2018b	control	healthy	3664612940	58	20
1653	SRR6915150	ThomasAM_2018b	CRC	CRC	4061843135	59	28
1654	SRR6915151	ThomasAM_2018b	CRC	CRC	3027512615	39	21
1655	SRR6915152	ThomasAM_2018b	CRC	CRC	3940584384	63	30
1656	SRR6915153	ThomasAM_2018b	CRC	CRC	3091754774	65	25
1657	SRR6915154	ThomasAM_2018b	CRC	CRC	1258441499	62	27
1658	SRR6915155	ThomasAM_2018b	CRC	CRC	2876292643	58	35
1659	SRR6915156	ThomasAM_2018b	CRC	CRC	3348954723	59	39
1660	SRR6915157	ThomasAM_2018a	adenoma	adenoma;hypertension	3046780024	70	28
1661	SRR6915158	ThomasAM_2018a	CRC	CRC	2544705351	71	30
1662	SRR6915159	ThomasAM_2018a	CRC	CRC;hypercholesterolemia	2842274382	58	25
1663	SRR6915160	ThomasAM_2018a	CRC	CRC;metastases	3767584131	67	21
1664	SRR6915161	ThomasAM_2018a	adenoma	adenoma	3745651087	61	29
1665	SRR6915162	ThomasAM_2018a	adenoma	adenoma	5632484294	49	21
1666	SRR6915163	ThomasAM_2018a	adenoma	adenoma;hypercholesterolemia	3460005865	57	29
1667	SRR6915164	ThomasAM_2018a	control	hypertension	3552214977	58	24
1668	SRR6915165	ThomasAM_2018a	control	healthy	2207785059	61	0
1669	SRR6915166	ThomasAM_2018a	CRC	CRC	4657953839	70	24
1670	SRR6915167	ThomasAM_2018b	control	healthy	2246421841	54	25
1671	SRR6915168	ThomasAM_2018b	control	healthy	2630654543	64	21
1672	SRR6915169	ThomasAM_2018b	control	healthy	2264379075	65	23
1673	SRR6915170	ThomasAM_2018b	control	healthy	2863592421	69	26
1674	SRR6915171	ThomasAM_2018b	control	healthy	3613264754	69	29
1675	SRR6915172	ThomasAM_2018b	control	healthy	5440126805	60	24
1676	SRR6915173	ThomasAM_2018b	control	healthy	2466568920	40	26
1677	SRR6915174	ThomasAM_2018b	control	healthy	3359472429	67	26
1678	SRR6915175	ThomasAM_2018b	control	healthy	3730230606	41	24
1679	SRR6915176	ThomasAM_2018b	control	healthy	2383140130	47	26
1680	SRR6915177	ThomasAM_2018b	CRC	CRC	3758212211	65	30
1681	SRR6915178	ThomasAM_2018b	CRC	CRC	4649468222	68	0
1682	SRR6915179	ThomasAM_2018b	CRC	CRC	5776048618	57	28
1683	SRR6915180	ThomasAM_2018b	CRC	CRC	4307730812	46	22
1684	SRR6915181	ThomasAM_2018b	CRC	CRC	4727806502	68	24
1685	SRR6915182	ThomasAM_2018b	CRC	CRC	5789596185	38	27
1686	SRR6915183	ThomasAM_2018b	CRC	CRC	4172656669	51	32
1687	SRR6915184	ThomasAM_2018b	CRC	CRC	4176016663	51	21
1688	SRR6915185	ThomasAM_2018b	CRC	CRC	3449968979	69	29
1689	SRR6915186	ThomasAM_2018b	control	healthy	5943992913	52	24
1690	SRR6915187	ThomasAM_2018a	control	hypercholesterolemia	1712654937	64	25
1691	SRR6915188	ThomasAM_2018a	CRC	CRC	3546464398	60	22
1692	SRR6915189	ThomasAM_2018a	control	healthy	7498578001	81	28
1693	SRR6915190	ThomasAM_2018a	CRC	CRC	9084962108	78	24
1694	SRR6915191	ThomasAM_2018a	control	healthy	2191850458	69	24
1695	SRR6915192	ThomasAM_2018a	control	healthy	5636441101	64	27
1696	SRR6915193	ThomasAM_2018a	control	healthy	2455017055	69	30
1697	SRR6915194	ThomasAM_2018a	control	healthy	2624794425	71	24
1698	SRR6915195	ThomasAM_2018b	CRC	CRC	7093186441	48	25
1699	SRR6915196	ThomasAM_2018b	control	healthy	3870645130	53	32
1700	SRR6915197	ThomasAM_2018b	control	healthy	3849125332	46	35
1701	SRR6915198	ThomasAM_2018b	control	healthy	2081182055	60	28
1702	SRR6915199	ThomasAM_2018b	control	healthy	4136217301	66	21
1703	SRR6915200	ThomasAM_2018b	control	healthy	10241209234	56	23
1704	SRR6915201	ThomasAM_2018a	CRC	CRC;hypertension	2780984782	83	24
1705	SRR6915202	ThomasAM_2018a	control	healthy	7612013260	61	22
1706	SRR6915203	ThomasAM_2018a	adenoma	adenoma	2282261877	67	0
1707	SRR6915204	ThomasAM_2018a	adenoma	adenoma	5541440379	53	21
1708	SRR6915205	ThomasAM_2018a	adenoma	adenoma	2713905711	56	30
1709	SRR6915206	ThomasAM_2018a	control	healthy	3587512037	59	26
1710	SRR6915207	ThomasAM_2018a	control	hypertension;metastases	10549012275	63	28
1711	SRR6915208	ThomasAM_2018a	CRC	CRC	6483930476	76	26
1712	SRR6915209	ThomasAM_2018a	CRC	CRC;hypertension	8116955390	57	30
1713	SRR6915210	ThomasAM_2018a	CRC	CRC;hypertension	3645416103	74	25
1714	SRR6915211	ThomasAM_2018a	CRC	CRC	6268384387	64	30
1715	SRR6915212	ThomasAM_2018a	adenoma	adenoma	2664489416	64	25
1716	SRR6915213	ThomasAM_2018a	CRC	CRC	4113773388	78	30
1717	SRR6915214	ThomasAM_2018a	adenoma	adenoma;hypertension	3156570522	50	26
1718	SRR6915215	ThomasAM_2018a	adenoma	adenoma	9177119226	57	29
1719	SRR6915216	ThomasAM_2018a	adenoma	adenoma	2534851633	59	22
1720	SRR6915217	ThomasAM_2018a	control	healthy	2137592353	67	24
1721	SRR6915218	ThomasAM_2018a	CRC	CRC;hypercholesterolemia	3255758142	63	37
1722	SRR6915219	ThomasAM_2018a	CRC	CRC	4312690198	77	22
1723	SRR6915220	ThomasAM_2018a	CRC	CRC;hypertension	3923094695	67	35
1724	SRR6915221	ThomasAM_2018a	adenoma	adenoma;hypercholesterolemia	6100609609	70	21
1725	SRR6915222	ThomasAM_2018a	control	hypertension	4363913085	70	20
1726	SRR6915223	ThomasAM_2018a	CRC	CRC;hypercholesterolemia	6123412426	75	0
1727	SRR6915224	ThomasAM_2018a	adenoma	adenoma;hypertension	4150145791	77	20
1728	SRR6915225	ThomasAM_2018a	control	metastases	7863262112	77	25
1729	SRR6915226	ThomasAM_2018a	adenoma	adenoma	4096901262	68	30
1730	SRR6915227	ThomasAM_2018a	control	hypercholesterolemia	9757105527	71	25
1731	SRR6915228	ThomasAM_2018a	adenoma	adenoma;hypertension	2724618005	73	31
1732	SRR6915229	ThomasAM_2018a	adenoma	adenoma	3091593783	62	29
1733	SRR6915230	ThomasAM_2018a	adenoma	adenoma	2867366381	55	19
1734	SRR18490938	Time-series	control	healthy	6726148200	NA	NA
1735	SRR18490939	Cross-sectional	control	healthy	8870760000	NA	NA
1736	SRR18490950	Cross-sectional	control	healthy	8631144900	NA	NA
1737	SRR18490955	Cross-sectional	control	healthy	7195627800	NA	NA
1738	SRR18490956	Cross-sectional	control	healthy	7525427700	NA	NA
1739	SRR18490967	Cross-sectional	control	healthy	9028000200	NA	NA
1740	SRR18490978	Cross-sectional	control	healthy	9099210000	NA	NA
1741	SRR18490981	Time-series	control	healthy	8038408800	NA	NA
1742	SRR18490982	Time-series	control	healthy	6103214100	NA	NA
1743	SRR18490983	Time-series	control	healthy	5298266100	NA	NA
1744	SRR18490984	Time-series	control	healthy	8731529700	NA	NA
1745	SRR18490985	Time-series	control	healthy	9538702500	NA	NA
1746	SRR18490986	Time-series	control	healthy	8927160600	NA	NA
1747	SRR18490987	Time-series	control	healthy	9337807200	NA	NA
1748	SRR18490988	Cross-sectional	control	healthy	8857857900	NA	NA
1749	SRR18490989	Time-series	control	healthy	7551681600	NA	NA
1750	SRR18490990	Time-series	control	healthy	9192198000	NA	NA
1751	SRR18490991	Time-series	control	healthy	8762326800	NA	NA
1752	SRR18490992	Time-series	control	healthy	8273067000	NA	NA
1753	SRR18490993	Time-series	control	healthy	10606631700	NA	NA
1754	SRR18490994	Time-series	control	healthy	10155814500	NA	NA
1755	SRR18490995	Time-series	control	healthy	10487758800	NA	NA
1756	SRR18490996	Time-series	control	healthy	11526258900	NA	NA
1757	SRR18490997	Time-series	control	healthy	7801064700	NA	NA
1758	SRR18490998	Time-series	control	healthy	8941588200	NA	NA
1759	SRR18490999	Cross-sectional	control	healthy	9909809100	NA	NA
1760	SRR18491000	Time-series	control	healthy	8848251300	NA	NA
1761	SRR18491001	Time-series	control	healthy	8097492900	NA	NA
1762	SRR18491002	Time-series	control	healthy	8623453500	NA	NA
1763	SRR18491003	Time-series	control	healthy	9744506700	NA	NA
1764	SRR18491004	Time-series	control	healthy	8253771300	NA	NA
1765	SRR18491005	Time-series	control	healthy	7824517500	NA	NA
1766	SRR18491006	Time-series	control	healthy	8767067100	NA	NA
1767	SRR18491007	Time-series	control	healthy	10299612300	NA	NA
1768	SRR18491008	Time-series	control	healthy	8095293600	NA	NA
1769	SRR18491017	Cross-sectional	control	healthy	8514621300	NA	NA
1770	SRR18491028	Cross-sectional	control	healthy	8727323400	NA	NA
1771	SRR18491037	Time-series	control	healthy	16059257100	NA	NA
1772	SRR18491038	Cross-sectional	control	healthy	8165061600	NA	NA
1773	SRR18491039	Time-series	control	healthy	10866448800	NA	NA
1774	SRR18491040	Time-series	control	healthy	12750021900	NA	NA
1775	SRR18491041	Time-series	control	healthy	8465287500	NA	NA
1776	SRR18491042	Time-series	control	healthy	9435561900	NA	NA
1777	SRR18491043	Time-series	control	healthy	9247501200	NA	NA
1778	SRR18491044	Time-series	control	healthy	10093427400	NA	NA
1779	SRR18491045	Time-series	control	healthy	8837212200	NA	NA
1780	SRR18491046	Time-series	control	healthy	7981222800	NA	NA
1781	SRR18491047	Time-series	control	healthy	8021359200	NA	NA
1782	SRR18491048	Time-series	control	healthy	10282252500	NA	NA
1783	SRR18491049	Cross-sectional	control	healthy	8559849300	NA	NA
1784	SRR18491050	Time-series	control	healthy	8803674300	NA	NA
1785	SRR18491051	Time-series	control	healthy	8474283600	NA	NA
1786	SRR18491052	Time-series	control	healthy	7683063600	NA	NA
1787	SRR18491053	Time-series	control	healthy	7528815900	NA	NA
1788	SRR18491054	Time-series	control	healthy	6969615900	NA	NA
1789	SRR18491055	Time-series	control	healthy	7909919100	NA	NA
1790	SRR18491056	Time-series	control	healthy	8766490800	NA	NA
1791	SRR18491057	Time-series	control	healthy	11924105700	NA	NA
1792	SRR18491058	Time-series	control	healthy	7115263500	NA	NA
1793	SRR18491059	Time-series	control	healthy	5646297900	NA	NA
1794	SRR18491060	Cross-sectional	control	healthy	7681872600	NA	NA
1795	SRR18491061	Time-series	control	healthy	6599826900	NA	NA
1796	SRR18491062	Time-series	control	healthy	8046297300	NA	NA
1797	SRR18491063	Time-series	control	healthy	5120145000	NA	NA
1798	SRR18491064	Time-series	control	healthy	6603650400	NA	NA
1799	SRR18491067	Cross-sectional	control	healthy	8022293700	NA	NA
1800	SRR18491078	Cross-sectional	control	healthy	9314289600	NA	NA
1801	SRR18491089	Cross-sectional	control	healthy	9391840800	NA	NA
1802	SRR18491093	Time-series	control	healthy	6199420500	NA	NA
1803	SRR18491094	Time-series	control	healthy	7459641000	NA	NA
1804	SRR18491095	Time-series	control	healthy	5695616100	NA	NA
1805	SRR18491096	Time-series	control	healthy	6156408300	NA	NA
1806	SRR18491097	Time-series	control	healthy	5199032400	NA	NA
1807	SRR18491098	Time-series	control	healthy	7978683900	NA	NA
1808	SRR18491099	Cross-sectional	control	healthy	8505120900	NA	NA
1809	SRR18491100	Time-series	control	healthy	9336428400	NA	NA
1810	SRR18491101	Time-series	control	healthy	7473727200	NA	NA
1811	SRR18491102	Time-series	control	healthy	8677399200	NA	NA
1812	SRR18491103	Time-series	control	healthy	10223715000	NA	NA
1813	SRR18491104	Time-series	control	healthy	8541638400	NA	NA
1814	SRR18491105	Time-series	control	healthy	8261192700	NA	NA
1815	SRR18491106	Time-series	control	healthy	7398552300	NA	NA
1816	SRR18491107	Time-series	control	healthy	9051172200	NA	NA
1817	SRR18491108	Time-series	control	healthy	8720215200	NA	NA
1818	SRR18491109	Time-series	control	healthy	7274505000	NA	NA
1819	SRR18491110	Cross-sectional	control	healthy	7770765900	NA	NA
1820	SRR18491111	Time-series	control	healthy	8620627200	NA	NA
1821	SRR18491112	Time-series	control	healthy	10366181100	NA	NA
1822	SRR18491113	Time-series	control	healthy	8773722600	NA	NA
1823	SRR18491114	Time-series	control	healthy	8327886000	NA	NA
1824	SRR18491115	Time-series	control	healthy	8757838800	NA	NA
1825	SRR18491116	Time-series	control	healthy	8569102500	NA	NA
1826	SRR18491117	Time-series	control	healthy	5851210800	NA	NA
1827	SRR18491118	Time-series	control	healthy	6676904400	NA	NA
1828	SRR18491119	Time-series	control	healthy	8055789900	NA	NA
1829	SRR18491120	Time-series	control	healthy	11100744300	NA	NA
1830	SRR18491121	Cross-sectional	control	healthy	9153157800	NA	NA
1831	SRR18491122	Cross-sectional	control	healthy	6541639200	NA	NA
1832	SRR18491123	Cross-sectional	control	healthy	7266169800	NA	NA
1833	SRR18491124	Cross-sectional	control	healthy	8264870100	NA	NA
1834	SRR18491125	Cross-sectional	control	healthy	8265855000	NA	NA
1835	SRR18491136	Cross-sectional	control	healthy	10895169300	NA	NA
1836	SRR18491147	Cross-sectional	control	healthy	5987959500	NA	NA
1837	SRR18491157	Cross-sectional	control	healthy	8792433300	NA	NA
1838	SRR18491168	Cross-sectional	control	healthy	7575400200	NA	NA
1839	SRR18491177	Cross-sectional	control	healthy	7759611600	NA	NA
1840	SRR18491178	Cross-sectional	control	healthy	7120306200	NA	NA
1841	SRR18491179	Cross-sectional	control	healthy	11663687100	NA	NA
1842	SRR18491187	Cross-sectional	control	healthy	8839439400	NA	NA
1843	SRR18491198	Cross-sectional	control	healthy	7539471300	NA	NA
1844	SRR18491209	Cross-sectional	control	healthy	8867529000	NA	NA
1845	SRR18491210	Cross-sectional	control	healthy	6832685700	NA	NA
1846	SRR18491211	Time-series	control	healthy	8802801300	NA	NA
1847	SRR18491212	Time-series	control	healthy	9499197600	NA	NA
1848	SRR18491213	Time-series	control	healthy	10236524100	NA	NA
1849	SRR18491214	Time-series	control	healthy	10673915400	NA	NA
1850	SRR18491215	Time-series	control	healthy	6792975300	NA	NA
1851	SRR18491216	Time-series	control	healthy	7205506800	NA	NA
1852	SRR18491217	Time-series	control	healthy	6117885300	NA	NA
1853	SRR18491218	Time-series	control	healthy	6031371900	NA	NA
1854	SRR18491219	Time-series	control	healthy	5903750400	NA	NA
1855	SRR18491220	Time-series	control	healthy	5500246200	NA	NA
1856	SRR18491221	Cross-sectional	control	healthy	9377363100	NA	NA
1857	SRR18491222	Time-series	control	healthy	8844604500	NA	NA
1858	SRR18491223	Time-series	control	healthy	9812939400	NA	NA
1859	SRR18491224	Time-series	control	healthy	9149391300	NA	NA
1860	SRR18491225	Time-series	control	healthy	7675456200	NA	NA
1861	SRR18491226	Time-series	control	healthy	9862990800	NA	NA
1862	SRR18491227	Time-series	control	healthy	7953073200	NA	NA
1863	SRR18491228	Time-series	control	healthy	7551194700	NA	NA
1864	SRR18491229	Time-series	control	healthy	6545704800	NA	NA
1865	SRR18491230	Time-series	control	healthy	11054584200	NA	NA
1866	SRR18491231	Time-series	control	healthy	10977230700	NA	NA
1867	SRR18491232	Cross-sectional	control	healthy	8285173500	NA	NA
1868	SRR18491233	Time-series	control	healthy	8483598300	NA	NA
1869	SRR18491234	Time-series	control	healthy	8612364900	NA	NA
1870	SRR18491235	Cross-sectional	control	healthy	6146931900	NA	NA
1871	SRR18491236	Cross-sectional	control	healthy	7378790400	NA	NA
1872	SRR18491238	Cross-sectional	control	healthy	5580828300	NA	NA
1873	SRR18491239	Cross-sectional	control	healthy	8302018800	NA	NA
1874	SRR18491240	Cross-sectional	control	healthy	9456171300	NA	NA
1875	SRR18491241	Cross-sectional	control	healthy	11421858300	NA	NA
1876	SRR18491242	Cross-sectional	control	healthy	8335587900	NA	NA
1877	SRR18491243	Cross-sectional	control	healthy	9145809000	NA	NA
1878	SRR18491244	Cross-sectional	control	healthy	9595740300	NA	NA
1879	SRR18491245	Cross-sectional	control	healthy	6032509200	NA	NA
1880	SRR18491246	Cross-sectional	control	healthy	8384952600	NA	NA
1881	SRR18491247	Cross-sectional	control	healthy	7459301700	NA	NA
1882	SRR18491248	Cross-sectional	control	healthy	9340148700	NA	NA
1883	SRR18491249	Cross-sectional	control	healthy	7517696100	NA	NA
1884	SRR18491250	Cross-sectional	control	healthy	8042145900	NA	NA
1885	SRR18491251	Cross-sectional	control	healthy	7313059200	NA	NA
1886	SRR18491252	Cross-sectional	control	healthy	8356858800	NA	NA
1887	SRR18491253	Cross-sectional	control	healthy	7712718000	NA	NA
1888	SRR18491254	Cross-sectional	control	healthy	7355697600	NA	NA
1889	SRR18491255	Cross-sectional	control	healthy	8908203900	NA	NA
1890	SRR18491256	Cross-sectional	control	healthy	8441606700	NA	NA
1891	SRR18491257	Cross-sectional	control	healthy	8596305000	NA	NA
1892	SRR18491258	Cross-sectional	control	healthy	9132775800	NA	NA
1893	SRR18491259	Cross-sectional	control	healthy	8034171900	NA	NA
1894	SRR18491260	Cross-sectional	control	healthy	8217389700	NA	NA
1895	SRR18491261	Cross-sectional	control	healthy	7972329300	NA	NA
1896	SRR18491262	Cross-sectional	control	healthy	8176482000	NA	NA
1897	SRR18491263	Cross-sectional	control	healthy	8508167400	NA	NA
1898	SRR18491264	Cross-sectional	control	healthy	8024105700	NA	NA
1899	SRR18491265	Cross-sectional	control	healthy	9519131400	NA	NA
1900	SRR18491266	Cross-sectional	control	healthy	7871826600	NA	NA
1901	SRR18491267	Cross-sectional	control	healthy	5650769400	NA	NA
1902	SRR18491268	Cross-sectional	control	healthy	7751700300	NA	NA
1903	SRR18491269	Cross-sectional	control	healthy	8925564300	NA	NA
1904	SRR18491270	Cross-sectional	control	healthy	9179500500	NA	NA
1905	SRR18491271	Cross-sectional	control	healthy	9730382700	NA	NA
1906	SRR18491272	Cross-sectional	control	healthy	7022451600	NA	NA
1907	SRR18491273	Cross-sectional	control	healthy	10461561000	NA	NA
1908	SRR18491274	Cross-sectional	control	healthy	9917207400	NA	NA
1909	SRR18491275	Cross-sectional	control	healthy	8380405800	NA	NA
1910	SRR18491276	Cross-sectional	control	healthy	11080005000	NA	NA
1911	SRR18491277	Cross-sectional	control	healthy	9065087700	NA	NA
1912	SRR18491278	Cross-sectional	control	healthy	9896538900	NA	NA
1913	SRR18491279	Cross-sectional	control	healthy	5879482200	NA	NA
1914	SRR18491280	Cross-sectional	control	healthy	10919352300	NA	NA
1915	SRR18491281	Cross-sectional	control	healthy	8881612500	NA	NA
1916	SRR18491282	Cross-sectional	control	healthy	9656284500	NA	NA
1917	SRR18491283	Cross-sectional	control	healthy	12348870600	NA	NA
1918	SRR18491284	Cross-sectional	control	healthy	7722146400	NA	NA
1919	SRR18491285	Cross-sectional	control	healthy	7954078500	NA	NA
1920	SRR18491286	Cross-sectional	control	healthy	8990374500	NA	NA
1921	SRR18491287	Cross-sectional	control	healthy	8016727500	NA	NA
1922	SRR18491288	Cross-sectional	control	healthy	7686620100	NA	NA
1923	SRR18491289	Cross-sectional	control	healthy	8500802700	NA	NA
1924	SRR18491290	Cross-sectional	control	healthy	8150928000	NA	NA
1925	SRR18491291	Cross-sectional	control	healthy	10121566500	NA	NA
1926	SRR18491292	Cross-sectional	control	healthy	10990346400	NA	NA
1927	SRR18491293	Cross-sectional	control	healthy	9400237500	NA	NA
1928	SRR18491294	Cross-sectional	control	healthy	7673891100	NA	NA
1929	SRR18491295	Cross-sectional	control	healthy	6953018400	NA	NA
1930	SRR18491296	Cross-sectional	control	healthy	7335456600	NA	NA
1931	SRR18491306	Cross-sectional	control	healthy	7634998500	NA	NA
1932	SRR18491317	Cross-sectional	control	healthy	7583808300	NA	NA
1933	SRR18491328	Cross-sectional	control	healthy	9014892000	NA	NA
1934	SRR6451254	YangJ_2020	CRC	CRC	5108347500	65	NA
1935	SRR6451255	YangJ_2020	CRC	CRC	5553688500	51	NA
1936	SRR6451256	YangJ_2020	CRC	CRC	7303893900	59	NA
1937	SRR6451257	YangJ_2020	CRC	CRC	5095053300	67	NA
1938	SRR6451258	YangJ_2020	CRC	CRC	6097653000	39	NA
1939	SRR6451259	YangJ_2020	CRC	CRC	4492124100	49	NA
1940	SRR6451260	YangJ_2020	CRC	CRC	5543611800	48	NA
1941	SRR6451261	YangJ_2020	CRC	CRC	4947815400	42	NA
1942	SRR6451262	YangJ_2020	CRC	CRC	5116312200	76	NA
1943	SRR6451662	YangJ_2020	CRC	CRC	5575700100	64	NA
1944	SRR6451663	YangJ_2020	CRC	CRC	5675220000	70	NA
1945	SRR6451665	YangJ_2020	CRC	CRC	6067572900	62	NA
1946	SRR6451666	YangJ_2020	CRC	CRC	5312971500	58	NA
1947	SRR6451667	YangJ_2020	CRC	CRC	6346558800	57	NA
1948	SRR6451668	YangJ_2020	CRC	CRC	5925320400	46	NA
1949	SRR6451669	YangJ_2020	CRC	CRC	5637801600	71	NA
1950	SRR6451670	YangJ_2020	CRC	CRC	6334929300	61	NA
1951	SRR6451671	YangJ_2020	CRC	CRC	6413659500	60	NA
1952	SRR6451672	YangJ_2020	CRC	CRC	4991274300	47	NA
1953	SRR6451673	YangJ_2020	CRC	CRC	5391375600	41	NA
1954	SRR6451674	YangJ_2020	CRC	CRC	5664608100	28	NA
1955	SRR6451675	YangJ_2020	CRC	CRC	5591977200	39	NA
1956	SRR6451676	YangJ_2020	CRC	CRC	4844585700	66	NA
1957	SRR6451677	YangJ_2020	CRC	CRC	4675761000	72	NA
1958	SRR6451678	YangJ_2020	CRC	CRC	5536133100	61	NA
1959	SRR6451679	YangJ_2020	CRC	CRC	5221452300	66	NA
1960	SRR6451680	YangJ_2020	CRC	CRC	4468259100	54	NA
1961	SRR6451681	YangJ_2020	CRC	CRC	5075984100	48	NA
1962	SRR6451682	YangJ_2020	CRC	CRC	5994086700	51	NA
1963	SRR6451683	YangJ_2020	CRC	CRC	5782718700	71	NA
1964	SRR6451684	YangJ_2020	CRC	CRC	6158988900	61	NA
1965	SRR6451685	YangJ_2020	CRC	CRC	6060532200	59	NA
1966	SRR6451686	YangJ_2020	CRC	CRC	5681482200	50	NA
1967	SRR6451687	YangJ_2020	CRC	CRC	6725452200	65	NA
1968	SRR6451688	YangJ_2020	CRC	CRC	6663794400	47	NA
1969	SRR6451689	YangJ_2020	CRC	CRC	4544724300	33	NA
1970	SRR6451690	YangJ_2020	CRC	CRC	6163803000	62	NA
1971	SRR6451691	YangJ_2020	CRC	CRC	7113486300	59	NA
1972	SRR6451692	YangJ_2020	CRC	CRC	6314430900	29	NA
1973	SRR6456128	YangJ_2020	control	healthy	5504536200	41	NA
1974	SRR6456129	YangJ_2020	control	healthy	5840232300	43	NA
1975	SRR6456130	YangJ_2020	control	healthy	4778163600	49	NA
1976	SRR6456131	YangJ_2020	control	healthy	5500262400	41	NA
1977	SRR6456132	YangJ_2020	control	healthy	5254809900	38	NA
1978	SRR6456133	YangJ_2020	control	healthy	6523509000	42	NA
1979	SRR6456134	YangJ_2020	control	healthy	5759520600	38	NA
1980	SRR6456135	YangJ_2020	control	healthy	6194281200	56	NA
1981	SRR6456136	YangJ_2020	control	healthy	6400563000	28	NA
1982	SRR6456137	YangJ_2020	control	healthy	4648677300	51	NA
1983	SRR6456138	YangJ_2020	CRC	CRC	5848707600	46	NA
1984	SRR6456139	YangJ_2020	CRC	CRC	6049783500	43	NA
1985	SRR6456140	YangJ_2020	CRC	CRC	5447379300	47	NA
1986	SRR6456141	YangJ_2020	CRC	CRC	5333954400	53	NA
1987	SRR6456142	YangJ_2020	CRC	CRC	6809021700	41	NA
1988	SRR6456143	YangJ_2020	CRC	CRC	6098687700	63	NA
1989	SRR6456144	YangJ_2020	CRC	CRC	5957241600	43	NA
1990	SRR6456145	YangJ_2020	CRC	CRC	6310674300	64	NA
1991	SRR6456146	YangJ_2020	CRC	CRC	6046984200	61	NA
1992	SRR6456147	YangJ_2020	CRC	CRC	5355634200	47	NA
1993	SRR6456148	YangJ_2020	CRC	CRC	5322073200	52	NA
1994	SRR6456149	YangJ_2020	control	healthy	4564995900	51	NA
1995	SRR6456150	YangJ_2020	CRC	CRC	4267008900	33	NA
1996	SRR6456151	YangJ_2020	control	healthy	5628539700	39	NA
1997	SRR6456152	YangJ_2020	control	healthy	5076768600	43	NA
[truncated: 100 more rows]
