# Supplementary material for: Enhancing insights into diseases through horizontal gene transfer event detection from gut microbiome
Source: Nucleic Acids Res. 2024 Jun 17;52(14):e61. doi: 10.1093/nar/gkae515 (PMC11317153; doi:10.1093/nar/gkae515)
Supplement: gkae515_Supplemental_Files [file gkae515_supplemental_files.zip › Table S2.xlsx]

## Sheet: BKP
Table S2: Differential KEGG pathway of HGT-related genes
	pathway_name	pathway_id	p_value	gene_num	fold	first_class	second_class	fir_freq	sec_freq	p.adj
4	Carbon fixation in photosynthetic organisms	map00710	2.59682e-13	660	0.757122	Metabolism	Energy metabolism	0.00606646	0.00799695	1.03613e-10
5	Pancreatic secretion	map04972	5.8184e-07	99	1.75741	Organismal Systems	Digestive system	0.000909968	0.000517993	0.000232154
11	Pertussis	map05133	1.32551e-18	268	1.83605	Human Diseases	Infectious disease: bacterial	0.00246335	0.00134316	5.28879e-16
14	Lysine degradation	map00310	2.71683e-07	174	0.686987	Metabolism	Amino acid metabolism	0.00159934	0.00232635	0.000108401
15	Monobactam biosynthesis	map00261	5.98779e-05	342	0.806438	Metabolism	Biosynthesis of other secondary metabolites	0.00314353	0.0038951	0.0238913
16	Tuberculosis	map05152	3.56668e-05	250	1.32077	Human Diseases	Infectious disease: bacterial	0.0022979	0.0017408	0.0142311
19	Sphingolipid metabolism	map00600	6.69219e-107	906	2.3584	Metabolism	Lipid metabolism	0.00832759	0.00354805	2.67018e-104
20	Riboflavin metabolism	map00740	1.54928e-11	456	0.735682	Metabolism	Metabolism of cofactors and vitamins	0.00419137	0.00568869	6.18162e-09
22	Metabolic pathways	map01100	4.15834e-168	32169	0.831147	Other	Other	0.295685	0.335596	1.65918e-165
23	Glycosphingolipid biosynthesis - ganglio series	map00604	7.32976e-22	170	2.37317	Metabolism	Glycan biosynthesis and metabolism	0.00156257	0.000659029	2.92457e-19
29	Homologous recombination	map03440	1.35568e-11	1605	1.1954	Genetic Information Processing	Replication and repair	0.0147525	0.0123709	5.40915e-09
30	Drug metabolism - other enzymes	map00983	2.06237e-58	1151	1.70077	Metabolism	Xenobiotics biodegradation and metabolism	0.0105795	0.00624767	8.22885e-56
31	Glycine, serine and threonine metabolism	map00260	3.46333e-14	1131	0.800233	Metabolism	Amino acid metabolism	0.0103957	0.0129572	1.38187e-11
34	Novobiocin biosynthesis	map00401	1.70124e-08	225	0.696254	Metabolism	Biosynthesis of other secondary metabolites	0.00206811	0.00296766	6.78795e-06
37	Spinocerebellar ataxia	map05017	1.91647e-37	152	3.67054	Human Diseases	Neurodegenerative disease	0.00139712	0.000381018	7.6467e-35
38	Atrazine degradation	map00791	3.77784e-09	16	0.294302	Metabolism	Xenobiotics biodegradation and metabolism	0.000147066	0.000499533	1.50736e-06
40	Benzoate degradation	map00362	4.38311e-05	212	0.758174	Metabolism	Xenobiotics biodegradation and metabolism	0.00194862	0.00256855	0.0174886
42	Aminobenzoate degradation	map00627	2.0036e-06	86	0.614935	Metabolism	Xenobiotics biodegradation and metabolism	0.000790478	0.00128483	0.000799436
51	Alzheimer disease	map05010	3.77882e-08	41	0.460829	Human Diseases	Neurodegenerative disease	0.000376856	0.000817417	1.50775e-05
53	Streptomycin biosynthesis	map00521	1.89184e-16	736	1.38781	Metabolism	Biosynthesis of other secondary metabolites	0.00676502	0.00488383	7.54845e-14
57	Nitrotoluene degradation	map00633	1.64505e-09	40	0.429583	Metabolism	Xenobiotics biodegradation and metabolism	0.000367664	0.000855445	6.56374e-07
61	Biosynthesis of siderophore group nonribosomal peptides	map01053	4.4181e-09	102	1.93637	Metabolism	Metabolism of terpenoids and polyketides	0.000937543	0.000484395	1.76282e-06
65	Pentose phosphate pathway	map00030	1.01766e-19	1044	0.759156	Metabolism	Carbohydrate metabolism	0.00959603	0.012602	4.06044e-17
66	Peptidoglycan biosynthesis	map00550	3.03459e-05	1701	0.902627	Metabolism	Glycan biosynthesis and metabolism	0.0156349	0.0172924	0.012108
76	Terpenoid backbone biosynthesis	map00900	1.58463e-26	671	0.674446	Metabolism	Metabolism of terpenoids and polyketides	0.00616756	0.00911749	6.32265e-24
79	MicroRNAs in cancer	map05206	4.08452e-33	250	2.45081	Human Diseases	Cancer: overview	0.0022979	0.000938885	1.62972e-30
85	Fructose and mannose metabolism	map00051	4.86269e-14	1678	0.832279	Metabolism	Carbohydrate metabolism	0.0154235	0.0184742	1.94021e-11
88	Photosynthesis	map00195	1.26655e-21	241	0.565544	Metabolism	Energy metabolism	0.00221518	0.00391024	5.05352e-19
91	Pyrimidine metabolism	map00240	1.54977e-26	2106	0.79414	Metabolism	Nucleotide metabolism	0.0193575	0.0242537	6.18359e-24
94	Porphyrin metabolism	map00860	6.72472e-18	1038	0.769101	Metabolism	Metabolism of cofactors and vitamins	0.00954088	0.0123698	2.68316e-15
98	Biofilm formation - Vibrio cholerae	map05111	1.1121e-07	790	1.22123	Cellular Processes	Cellular community - prokaryotes	0.00726136	0.00595378	4.43728e-05
99	Phosphotransferase system (PTS)	map02060	5.02242e-95	775	0.509129	Environmental Information Processing	Membrane transport	0.00712349	0.0138961	2.00395e-92
103	Acarbose and validamycin biosynthesis	map00525	2.97553e-18	317	1.72751	Metabolism	Biosynthesis of other secondary metabolites	0.00291374	0.00168874	1.18723e-15
106	Metabolism of xenobiotics by cytochrome P450	map00980	3.8015e-05	55	0.591524	Metabolism	Xenobiotics biodegradation and metabolism	0.000505538	0.000854338	0.015168
108	Nicotinate and nicotinamide metabolism	map00760	2.03053e-14	740	0.759545	Metabolism	Metabolism of cofactors and vitamins	0.00680178	0.00893584	8.10182e-12
110	Carbon fixation pathways in prokaryotes	map00720	7.97396e-13	1182	0.813161	Metabolism	Energy metabolism	0.0108645	0.0133275	3.18161e-10
115	Glycosphingolipid biosynthesis - globo and isoglobo series	map00603	1.56482e-34	336	2.16845	Metabolism	Glycan biosynthesis and metabolism	0.00308838	0.0014266	6.24365e-32
120	Butanoate metabolism	map00650	1.26117e-13	733	0.764905	Metabolism	Carbohydrate metabolism	0.00673744	0.00879	5.03205e-11
121	Degradation of flavonoids	map00946	2.59588e-37	367	2.16289	Metabolism	Biosynthesis of other secondary metabolites	0.00337332	0.00156247	1.03575e-34
126	Cyanoamino acid metabolism	map00460	1.51183e-10	409	1.40833	Metabolism	Metabolism of other amino acids	0.00375936	0.0026723	6.03221e-08
136	Signaling pathways regulating pluripotency of stem cells	map04550	8.56344e-12	29	5.34913	Cellular Processes	Cellular community - eukaryotes	0.000266556	4.98425e-05	3.41681e-09
137	Polyketide sugar unit biosynthesis	map00523	5.90313e-21	496	1.59254	Metabolism	Metabolism of terpenoids and polyketides	0.00455903	0.00286761	2.35535e-18
138	Oxidative phosphorylation	map00190	6.87263e-30	983	0.704691	Metabolism	Energy metabolism	0.00903534	0.0127733	2.74218e-27
139	Lysine biosynthesis	map00300	2.17466e-13	787	0.773398	Metabolism	Amino acid metabolism	0.00723379	0.00933347	8.67688e-11
143	Arginine and proline metabolism	map00330	7.50618e-05	701	0.860627	Metabolism	Amino acid metabolism	0.00644331	0.00747896	0.0299497
144	Lipopolysaccharide biosynthesis	map00540	3.34309e-15	432	0.694269	Metabolism	Glycan biosynthesis and metabolism	0.00397077	0.00570937	1.33389e-12
148	Valine, leucine and isoleucine degradation	map00280	1.59048e-06	357	0.778424	Metabolism	Amino acid metabolism	0.0032814	0.00421151	0.000634603
154	Carbohydrate digestion and absorption	map04973	7.6302e-07	102	1.72579	Organismal Systems	Digestive system	0.000937543	0.000543468	0.000304445
155	Biosynthesis of amino acids	map01230	6.85653e-85	5252	0.763374	Other	Other	0.0482743	0.0623057	2.73576e-82
160	Fatty acid metabolism	map01212	5.10768e-09	529	0.778851	Other	Other	0.00486236	0.00623438	2.03796e-06
165	Pinene, camphor and geraniol degradation	map00907	1.31322e-08	5	0.154978	Metabolism	Metabolism of terpenoids and polyketides	4.5958e-05	0.000296471	5.23974e-06
170	2-Oxocarboxylic acid metabolism	map01210	8.31052e-09	882	0.824721	Other	Other	0.00810699	0.00981307	3.3159e-06
186	Vibrio cholerae infection	map05110	1.56393e-11	62	2.78216	Human Diseases	Infectious disease: bacterial	0.000569879	0.000204908	6.24008e-09
188	Thiamine metabolism	map00730	8.22601e-05	724	0.863118	Metabolism	Metabolism of cofactors and vitamins	0.00665472	0.00770196	0.0328218
196	Taurine and hypotaurine metabolism	map00430	1.04522e-07	173	0.678499	Metabolism	Metabolism of other amino acids	0.00159015	0.00234186	4.17041e-05
199	Biosynthesis of vancomycin group antibiotics	map01055	2.20512e-09	145	1.73734	Metabolism	Metabolism of terpenoids and polyketides	0.00133278	0.000767575	8.79843e-07
205	Protein export	map03060	1.05807e-13	661	0.754065	Genetic Information Processing	Folding, sorting and degradation	0.00607565	0.00804126	4.22171e-11
208	Starch and sucrose metabolism	map00500	4.57252e-37	2581	1.30995	Metabolism	Carbohydrate metabolism	0.0237235	0.0182125	1.82443e-34
210	Styrene degradation	map00643	2.15102e-05	20	0.428024	Metabolism	Xenobiotics biodegradation and metabolism	0.000183832	0.000429384	0.00858256
211	Ubiquinone and other terpenoid-quinone biosynthesis	map00130	8.63895e-05	231	0.774996	Metabolism	Metabolism of cofactors and vitamins	0.00212326	0.00273802	0.0344694
212	O-Antigen nucleotide sugar biosynthesis	map00541	1.56452e-27	1497	1.35422	Metabolism	Glycan biosynthesis and metabolism	0.0137598	0.0101974	6.24242e-25
219	Tyrosine metabolism	map00350	9.65016e-06	328	0.786041	Metabolism	Amino acid metabolism	0.00301484	0.00383234	0.00385041
220	Base excision repair	map03410	5.18628e-05	621	0.849869	Genetic Information Processing	Replication and repair	0.00570798	0.00670954	0.0206932
221	Glyoxylate and dicarboxylate metabolism	map00630	2.17955e-07	868	0.838963	Metabolism	Carbohydrate metabolism	0.00797831	0.00949518	8.69639e-05
223	Glycerophospholipid metabolism	map00564	3.80536e-11	671	0.777892	Metabolism	Lipid metabolism	0.00616756	0.00791462	1.51834e-08
224	Glycerolipid metabolism	map00561	1.22224e-05	566	0.832372	Metabolism	Lipid metabolism	0.00520244	0.00624361	0.00487674
227	Biosynthesis of nucleotide sugars	map01250	1.22544e-07	2469	1.11814	Other	Other	0.0226941	0.020345	4.88949e-05
228	Alanine, aspartate and glutamate metabolism	map00250	2.58023e-07	1255	0.86404	Metabolism	Amino acid metabolism	0.0115355	0.0133264	0.000102951
236	beta-Lactam resistance	map01501	7.09215e-10	1165	1.21018	Human Diseases	Drug resistance: antimicrobial	0.0107082	0.00886495	2.82977e-07
240	Pantothenate and CoA biosynthesis	map00770	7.22005e-16	724	0.746466	Metabolism	Metabolism of cofactors and vitamins	0.00665472	0.00889486	2.8808e-13
243	Phenylalanine, tyrosine and tryptophan biosynthesis	map00400	1.12127e-25	1248	0.748429	Metabolism	Amino acid metabolism	0.0114711	0.0152681	4.47385e-23
246	Cell cycle - Caulobacter	map04112	4.22265e-06	646	0.834697	Cellular Processes	Cell growth and death	0.00593777	0.00710533	0.00168484
252	Mismatch repair	map03430	6.41337e-08	1386	1.16508	Genetic Information Processing	Replication and repair	0.0127396	0.0109543	2.55894e-05
254	Folate biosynthesis	map00790	1.27991e-39	769	0.637648	Metabolism	Metabolism of cofactors and vitamins	0.00706834	0.0110407	5.10683e-37
255	Nucleotide excision repair	map03420	1.86652e-09	696	1.27443	Genetic Information Processing	Replication and repair	0.00639735	0.00502671	7.4474e-07
256	Bacterial secretion system	map03070	7.41178e-53	1629	1.51722	Environmental Information Processing	Membrane transport	0.0149731	0.0099194	2.9573e-50
258	Ether lipid metabolism	map00565	3.51494e-07	41	2.54603	Metabolism	Lipid metabolism	0.000376856	0.000148051	0.000140246
261	Glutathione metabolism	map00480	4.0196e-12	182	0.616412	Metabolism	Metabolism of other amino acids	0.00167287	0.00271106	1.60382e-09
268	Microbial metabolism in diverse environments	map01120	5.27226e-105	6924	0.76732	Other	Other	0.0636426	0.081371	2.10363e-102
275	Phenylalanine metabolism	map00360	1.53174e-11	291	0.683775	Metabolism	Amino acid metabolism	0.00267476	0.00390691	6.11165e-09
277	Ribosome	map03010	0	926	0.297737	Genetic Information Processing	Translation	0.00851142	0.0280244	0
278	Citrate cycle (TCA cycle)	map00020	1.27865e-15	682	0.742191	Metabolism	Carbohydrate metabolism	0.00626867	0.00842782	5.1018e-13
279	Propanoate metabolism	map00640	1.57144e-12	810	0.783251	Metabolism	Carbohydrate metabolism	0.0074452	0.00948595	6.27005e-10
281	ABC transporters	map02010	9.32178e-84	4222	0.743747	Environmental Information Processing	Membrane transport	0.0388069	0.0514892	3.71939e-81
282	beta-Alanine metabolism	map00410	1.67719e-08	183	0.670222	Metabolism	Metabolism of other amino acids	0.00168206	0.00250763	6.69198e-06
284	Various types of N-glycan biosynthesis	map00513	2.8632e-21	172	2.33312	Metabolism	Glycan biosynthesis and metabolism	0.00158096	0.000678227	1.14242e-18
290	Biosynthesis of various antibiotics	map00998	5.58916e-15	51	0.387995	Metabolism	Biosynthesis of other secondary metabolites	0.000468772	0.0012073	2.23008e-12
294	Cysteine and methionine metabolism	map00270	1.53739e-09	1527	0.856341	Metabolism	Amino acid metabolism	0.0140356	0.0163517	6.13418e-07
298	Biosynthesis of cofactors	map01240	2.75478e-90	5146	0.755142	Other	Other	0.0473	0.061691	1.09916e-87
301	Carbon metabolism	map01200	1.68856e-60	3505	0.759692	Other	Other	0.0322166	0.0419796	6.73735e-58
309	Pyruvate metabolism	map00620	5.73872e-09	1648	0.865662	Metabolism	Carbohydrate metabolism	0.0151478	0.0174574	2.28975e-06
311	One carbon pool by folate	map00670	2.47957e-13	581	0.743644	Metabolism	Metabolism of cofactors and vitamins	0.00534032	0.00716809	9.89349e-11
315	Lysosome	map04142	2.94731e-65	597	2.25815	Cellular Processes	Transport and catabolism	0.00548738	0.00243748	1.17598e-62
320	Glycolysis / Gluconeogenesis	map00010	3.25271e-09	1860	0.870799	Metabolism	Carbohydrate metabolism	0.0170964	0.0195833	1.29783e-06
329	Bacterial invasion of epithelial cells	map05100	7.96612e-35	196	2.89587	Human Diseases	Infectious disease: bacterial	0.00180155	0.000622847	3.17848e-32
330	RNA degradation	map03018	4.88984e-06	926	1.17049	Genetic Information Processing	Folding, sorting and degradation	0.00851142	0.0072807	0.00195105
334	Biosynthesis of secondary metabolites	map01110	1.44778e-99	12785	0.820218	Other	Other	0.117515	0.139675	5.77666e-97
337	Histidine metabolism	map00340	4.94071e-17	573	0.712606	Metabolism	Amino acid metabolism	0.00526679	0.00737522	1.97134e-14
340	Drug metabolism - cytochrome P450	map00982	4.6544e-05	57	0.599054	Metabolism	Xenobiotics biodegradation and metabolism	0.000523921	0.000874275	0.0185711
346	Sulfur relay system	map04122	7.9538e-23	289	0.583748	Genetic Information Processing	Folding, sorting and degradation	0.00265637	0.00454195	3.17356e-20
351	Other glycan degradation	map00511	1.20484e-122	1048	2.35386	Metabolism	Glycan biosynthesis and metabolism	0.0096328	0.00411515	4.80732e-120
357	D-Amino acid metabolism	map00470	2.7729e-20	419	0.651636	Metabolism	Metabolism of other amino acids	0.00385128	0.00589803	1.10639e-17
359	Lipoic acid metabolism	map00785	2.76453e-09	196	0.665458	Metabolism	Metabolism of cofactors and vitamins	0.00180155	0.00270479	1.10305e-06
360	Yersinia infection	map05135	3.14431e-10	111	1.97628	Human Diseases	Infectious disease: bacterial	0.00102027	0.000516516	1.25458e-07
365	Two-component system	map02020	1.05991e-05	3685	1.07916	Environmental Information Processing	Signal transduction	0.033871	0.0314647	0.00422905
366	Tropane, piperidine and pyridine alkaloid biosynthesis	map00960	2.85475e-05	160	0.724625	Metabolism	Biosynthesis of other secondary metabolites	0.00147066	0.00202841	0.0113905
373	Photosynthesis - antenna proteins	map00196	7.55385e-207	460	7.27465	Metabolism	Energy metabolism	0.00422814	0.000583342	3.01399e-204
374	Methane metabolism	map00680	7.67228e-21	1165	0.764073	Metabolism	Energy metabolism	0.0107082	0.0139685	3.06124e-18
376	Biosynthesis of various plant secondary metabolites	map00999	2.23391e-11	441	1.41104	Metabolism	Biosynthesis of other secondary metabolites	0.0040535	0.0028761	8.91332e-09
379	Salivary secretion	map04970	4.19608e-07	99	1.75992	Organismal Systems	Digestive system	0.000909968	0.000517255	0.000167424
384	Cationic antimicrobial peptide (CAMP) resistance	map01503	9.16928e-05	736	1.16308	Human Diseases	Drug resistance: antimicrobial	0.00676502	0.00582198	0.0365854
386	Galactose metabolism	map00052	5.16402e-28	1871	1.31367	Metabolism	Carbohydrate metabolism	0.0171975	0.0131451	2.06044e-25
391	Sulfur metabolism	map00920	3.51447e-08	544	0.791658	Metabolism	Energy metabolism	0.00500023	0.00630785	1.40227e-05
395	Glycosaminoglycan degradation	map00531	1.56038e-31	343	2.06698	Metabolism	Glycan biosynthesis and metabolism	0.00315272	0.00152777	6.22593e-29
397	Fatty acid biosynthesis	map00061	1.517e-05	498	0.824745	Metabolism	Lipid metabolism	0.00457742	0.0055447	0.00605285
398	Vitamin B6 metabolism	map00750	4.0859e-06	221	0.739279	Metabolism	Metabolism of cofactors and vitamins	0.00203134	0.00274577	0.00163028

## Sheet: Insertion site
	pathway_name	pathway_id	p_value	gene_num	fold	first_class	second_class	fir_freq	sec_freq	p.adj
10	Pertussis	map05133	0.000106433	11	4.17072	Human Diseases	Infectious disease: bacterial	0.00527578	0.00127005	0.0405508
17	Sphingolipid metabolism	map00600	8.53873e-05	23	2.53011	Metabolism	Lipid metabolism	0.0110312	0.00438924	0.0325326
20	Metabolic pathways	map01100	1.54021e-39	432	0.51094	Other	Other	0.207194	0.338403	5.8682e-37
58	Biosynthesis of siderophore group nonribosomal peptides	map01053	1.6184e-05	8	7.63105	Metabolism	Metabolism of terpenoids and polyketides	0.00383693	0.000504487	0.00616612
91	Porphyrin metabolism	map00860	7.13143e-06	7	0.251771	Metabolism	Metabolism of cofactors and vitamins	0.00335731	0.013203	0.00271707
133	Oxidative phosphorylation	map00190	9.44009e-06	7	0.258148	Metabolism	Energy metabolism	0.00335731	0.0128811	0.00359667
149	Biosynthesis of amino acids	map01230	2.2798e-15	54	0.389644	Other	Other	0.0258993	0.0638775	8.68606e-13
244	Folate biosynthesis	map00790	9.46161e-06	5	0.209279	Metabolism	Metabolism of cofactors and vitamins	0.00239808	0.0113559	0.00360487
246	Bacterial secretion system	map03070	1.25018e-10	55	2.75899	Environmental Information Processing	Membrane transport	0.0263789	0.00972463	4.7632e-08
257	Microbial metabolism in diverse environments	map01120	1.11478e-10	93	0.533966	Other	Other	0.0446043	0.0804039	4.24733e-08
266	Ribosome	map03010	2.27076e-21	2	0.0355775	Genetic Information Processing	Translation	0.000959233	0.0262785	8.6516e-19
287	Biosynthesis of cofactors	map01240	4.39665e-19	45	0.325138	Other	Other	0.0215827	0.063534	1.67512e-16
290	Carbon metabolism	map01200	1.98886e-10	34	0.387738	Other	Other	0.016307	0.0410009	7.57757e-08
296	Pyruvate metabolism	map00620	8.49383e-06	12	0.332586	Metabolism	Carbohydrate metabolism	0.0057554	0.0171074	0.00323615
302	Lysosome	map04142	2.30633e-06	21	3.42692	Cellular Processes	Transport and catabolism	0.0100719	0.00296018	0.000878711
319	Biosynthesis of secondary metabolites	map01110	4.31048e-23	148	0.467776	Other	Other	0.0709832	0.140406	1.64229e-20
322	Histidine metabolism	map00340	9.41667e-05	4	0.212956	Metabolism	Amino acid metabolism	0.00191847	0.00894533	0.0358775
336	Other glycan degradation	map00511	9.4041e-06	27	2.6624	Metabolism	Glycan biosynthesis and metabolism	0.0129496	0.00490354	0.00358296
350	Two-component system	map02020	6.18467e-08	114	1.76063	Environmental Information Processing	Signal transduction	0.0546763	0.0318063	2.35636e-05

## Sheet: Transferred sequence
	pathway_name	pathway_id	p_value	gene_num	fold	first_class	second_class	fir_freq	sec_freq	p.adj
4	Carbon fixation in photosynthetic organisms	map00710	1.38485e-05	34	0.504321	Metabolism	Energy metabolism	0.00390625	0.00771595	0.00515164
13	Purine metabolism	map00230	1.37152e-08	142	0.633727	Metabolism	Nucleotide metabolism	0.0163143	0.025503	5.10205e-06
15	Monobactam biosynthesis	map00261	5.29696e-05	14	0.384201	Metabolism	Biosynthesis of other secondary metabolites	0.00160846	0.00417573	0.0197047
22	Metabolic pathways	map01100	4.50235e-165	1766	0.498848	Other	Other	0.202895	0.33786	1.67487e-162
28	Homologous recombination	map03440	8.42528e-10	167	1.69892	Genetic Information Processing	Replication and repair	0.0191866	0.0113833	3.1342e-07
29	Drug metabolism - other enzymes	map00983	1.52767e-07	22	0.378058	Metabolism	Xenobiotics biodegradation and metabolism	0.00252757	0.00665799	5.68294e-05
30	Glycine, serine and threonine metabolism	map00260	3.03285e-10	52	0.457173	Metabolism	Amino acid metabolism	0.00597426	0.0129758	1.12822e-07
36	Spinocerebellar ataxia	map05017	2.00637e-11	26	5.72162	Human Diseases	Neurodegenerative disease	0.00298713	0.000523368	7.46371e-09
62	Pentose phosphate pathway	map00030	2.45987e-12	46	0.405325	Metabolism	Carbohydrate metabolism	0.00528493	0.0129384	9.15072e-10
63	Peptidoglycan biosynthesis	map00550	9.8754e-09	66	0.522957	Metabolism	Glycan biosynthesis and metabolism	0.00758272	0.0144001	3.67365e-06
73	Terpenoid backbone biosynthesis	map00900	8.30237e-08	32	0.429809	Metabolism	Metabolism of terpenoids and polyketides	0.00367647	0.00851221	3.08848e-05
76	MicroRNAs in cancer	map05206	5.66219e-39	77	7.94956	Human Diseases	Cancer: overview	0.00884651	0.0011215	2.10633e-36
82	Fructose and mannose metabolism	map00051	1.22048e-22	63	0.351019	Metabolism	Carbohydrate metabolism	0.00723805	0.0203478	4.54017e-20
85	Photosynthesis	map00195	2.09476e-13	1	0.0294962	Metabolism	Energy metabolism	0.00011489	0.0038804	7.79252e-11
88	Pyrimidine metabolism	map00240	1.67118e-08	127	0.620556	Metabolism	Nucleotide metabolism	0.014591	0.0233048	6.21679e-06
92	Biofilm formation - Escherichia coli	map02026	0.000112938	26	0.498221	Cellular Processes	Cellular community - prokaryotes	0.00298713	0.00597761	0.0420129
96	Phosphotransferase system (PTS)	map02060	7.25602e-21	44	0.310039	Environmental Information Processing	Membrane transport	0.00505515	0.0161235	2.69924e-18
107	Carbon fixation pathways in prokaryotes	map00720	3.08834e-07	57	0.533474	Metabolism	Energy metabolism	0.00654871	0.0122057	0.000114886
116	Butanoate metabolism	map00650	1.00028e-09	28	0.37017	Metabolism	Carbohydrate metabolism	0.00321691	0.00864306	3.72105e-07
133	Oxidative phosphorylation	map00190	4.18415e-19	32	0.278493	Metabolism	Energy metabolism	0.00367647	0.0130767	1.5565e-16
134	Lysine biosynthesis	map00300	9.46933e-07	37	0.480026	Metabolism	Amino acid metabolism	0.00425092	0.00881502	0.000352259
139	Lipopolysaccharide biosynthesis	map00540	3.59913e-08	19	0.340035	Metabolism	Glycan biosynthesis and metabolism	0.0021829	0.00639257	1.33887e-05
143	Valine, leucine and isoleucine degradation	map00280	5.30952e-05	15	0.394658	Metabolism	Amino acid metabolism	0.00172335	0.00435517	0.0197514
148	Proteasome	map03050	0.000109332	4	24.5971	Genetic Information Processing	Folding, sorting and degradation	0.000459559	1.86917e-05	0.0406717
150	Biosynthesis of amino acids	map01230	1.05015e-14	377	0.676811	Other	Other	0.0433134	0.0626995	3.90656e-12
153	Fatty acid metabolism	map01212	7.20463e-06	24	0.439066	Other	Other	0.00275735	0.00625799	0.00268012
180	Thiamine metabolism	map00730	5.53512e-09	21	0.338799	Metabolism	Metabolism of cofactors and vitamins	0.00241268	0.0070879	2.05907e-06
200	Starch and sucrose metabolism	map00500	2.62048e-09	91	0.558665	Metabolism	Carbohydrate metabolism	0.010455	0.0185609	9.74818e-07
206	Selenocompound metabolism	map00450	2.39106e-07	18	0.352816	Metabolism	Metabolism of other amino acids	0.00206801	0.0058393	8.89475e-05
210	Glyoxylate and dicarboxylate metabolism	map00630	3.16151e-07	40	0.480072	Metabolism	Carbohydrate metabolism	0.00459559	0.0095253	0.000117608
213	Glycerolipid metabolism	map00561	2.22319e-09	14	0.272183	Metabolism	Lipid metabolism	0.00160846	0.00588416	8.27026e-07
216	Biosynthesis of nucleotide sugars	map01250	6.1068e-10	106	0.569095	Other	Other	0.0121783	0.0212039	2.27173e-07
217	Alanine, aspartate and glutamate metabolism	map00250	6.57244e-06	68	0.596511	Metabolism	Amino acid metabolism	0.0078125	0.0130281	0.00244495
223	Fatty acid degradation	map00071	2.33649e-06	7	0.237098	Metabolism	Lipid metabolism	0.000804228	0.0033832	0.000869175
228	Pantothenate and CoA biosynthesis	map00770	4.13104e-05	45	0.56106	Metabolism	Metabolism of cofactors and vitamins	0.00517004	0.00917764	0.0153675
240	Mismatch repair	map03430	7.18388e-37	238	2.67791	Genetic Information Processing	Replication and repair	0.0273438	0.0103889	2.6724e-34
241	Folate biosynthesis	map00790	2.61329e-06	51	0.542492	Metabolism	Metabolism of cofactors and vitamins	0.00585938	0.0107477	0.000972143
243	Bacterial secretion system	map03070	7.94867e-07	134	1.60301	Environmental Information Processing	Membrane transport	0.0153952	0.00965989	0.00029569
253	Microbial metabolism in diverse environments	map01120	9.57907e-56	350	0.462543	Other	Other	0.0402114	0.0830548	3.56341e-53
254	DNA replication	map03030	9.92507e-16	163	2.05698	Genetic Information Processing	Replication and repair	0.018727	0.00919259	3.69213e-13
262	Ribosome	map03010	1.75702e-13	110	0.523606	Genetic Information Processing	Translation	0.0126379	0.0238619	6.53613e-11
264	Propanoate metabolism	map00640	2.95451e-09	34	0.408426	Metabolism	Carbohydrate metabolism	0.00390625	0.00951035	1.09908e-06
279	Nitrogen metabolism	map00910	8.68202e-10	12	0.244657	Metabolism	Energy metabolism	0.00137868	0.00561126	3.22971e-07
281	Biosynthesis of cofactors	map01240	8.78989e-20	347	0.62409	Other	Other	0.0398667	0.0623818	3.26984e-17
284	Carbon metabolism	map01200	6.07543e-28	169	0.46725	Other	Other	0.0194164	0.0406545	2.26006e-25
288	Aminoacyl-tRNA biosynthesis	map00970	1.7408e-07	53	0.51729	Genetic Information Processing	Translation	0.00608915	0.0117048	6.47578e-05
292	Pyruvate metabolism	map00620	2.62329e-11	72	0.490143	Metabolism	Carbohydrate metabolism	0.00827206	0.0167328	9.75866e-09
302	Glycolysis / Gluconeogenesis	map00010	4.27024e-13	80	0.480157	Metabolism	Carbohydrate metabolism	0.00919118	0.0189534	1.58853e-10
314	Biosynthesis of secondary metabolites	map01110	6.59601e-47	763	0.597034	Other	Other	0.0876608	0.138625	2.45372e-44
316	Pentose and glucuronate interconversions	map00040	0.000123704	48	0.591137	Metabolism	Carbohydrate metabolism	0.00551471	0.00929353	0.0460179
324	Sulfur relay system	map04122	3.04681e-06	12	0.318362	Genetic Information Processing	Folding, sorting and degradation	0.00137868	0.00431779	0.00113341
334	D-Amino acid metabolism	map00470	3.6276e-06	17	0.375734	Metabolism	Metabolism of other amino acids	0.00195312	0.00518135	0.00134947
342	Two-component system	map02020	7.26484e-07	205	0.71201	Environmental Information Processing	Signal transduction	0.0235524	0.0327666	0.000270252
349	Methane metabolism	map00680	4.94734e-12	50	0.423056	Metabolism	Energy metabolism	0.00574449	0.013473	1.84041e-09
357	Nucleotide metabolism	map01232	5.18597e-10	123	0.590352	Other	Other	0.0141314	0.0237049	1.92918e-07
360	Galactose metabolism	map00052	5.03569e-06	77	0.610572	Metabolism	Carbohydrate metabolism	0.00884651	0.0144076	0.00187328
364	Sulfur metabolism	map00920	1.59899e-08	20	0.341486	Metabolism	Energy metabolism	0.00229779	0.00669912	5.94825e-06
366	Amino sugar and nucleotide sugar metabolism	map00520	2.65788e-10	122	0.584069	Metabolism	Carbohydrate metabolism	0.0140165	0.0237609	9.88733e-08
