# Supplementary material for: Enhancing insights into diseases through horizontal gene transfer event detection from gut microbiome
Source: Nucleic Acids Res. 2024 Jun 17;52(14):e61. doi: 10.1093/nar/gkae515 (PMC11317153; doi:10.1093/nar/gkae515)
Supplement: gkae515_Supplemental_Files [file gkae515_supplemental_files.zip › Table S3.xlsx]

## Sheet: CRC-enriched HGTs
Table S3: Differential KEGG pathway of disease-associated HGTs
	pathway_name	pathway_id	p_value	gene_num	fold	first_class	second_class	p.adj
208	Starch and sucrose metabolism	map00500	1.94476e-31	527	0.615949	Metabolism	Carbohydrate metabolism	7.29286e-29
109	Biosynthesis of amino acids	map01230	2.30244e-29	2131	0.780787	Other	Other	8.63414e-27
117	Valine, leucine and isoleucine biosynthesis	map00290	4.34576e-21	81	0.400045	Metabolism	Amino acid metabolism	1.62966e-18
166	Lipoic acid metabolism	map00785	3.4883e-20	201	2.1387	Metabolism	Metabolism of cofactors and vitamins	1.30811e-17
42	Butanoate metabolism	map00650	1.00764e-19	548	1.54026	Metabolism	Carbohydrate metabolism	3.77867e-17
159	Peptidoglycan biosynthesis	map00550	4.51719e-19	423	0.658183	Metabolism	Glycan biosynthesis and metabolism	1.69395e-16
288	2-Oxocarboxylic acid metabolism	map01210	6.64345e-18	261	0.603165	Other	Other	2.49129e-15
258	Lysine degradation	map00310	1.60697e-17	171	2.14591	Metabolism	Amino acid metabolism	6.02614e-15
330	Biosynthesis of cofactors	map01240	9.31731e-16	2957	1.17501	Other	Other	3.49399e-13
267	Galactose metabolism	map00052	1.71093e-15	436	0.690015	Metabolism	Carbohydrate metabolism	6.41598e-13
72	Carbon metabolism	map01200	4.04049e-15	2052	1.20726	Other	Other	1.51518e-12
144	Ribosome	map03010	3.6392e-14	792	0.764942	Genetic Information Processing	Translation	1.3647e-11
51	Pertussis	map05133	3.78753e-14	119	2.27153	Human Diseases	Infectious disease: bacterial	1.42032e-11
145	Glutathione metabolism	map00480	5.11886e-14	176	1.92116	Metabolism	Metabolism of other amino acids	1.91957e-11
244	Citrate cycle (TCA cycle)	map00020	7.51197e-14	493	1.44854	Metabolism	Carbohydrate metabolism	2.81699e-11
266	Valine, leucine and isoleucine degradation	map00280	5.85518e-13	265	1.64082	Metabolism	Amino acid metabolism	2.19569e-10
248	Porphyrin metabolism	map00860	3.01773e-11	596	1.34451	Metabolism	Metabolism of cofactors and vitamins	1.13165e-08
184	Bacterial invasion of epithelial cells	map05100	1.61583e-10	83	2.28572	Human Diseases	Infectious disease: bacterial	6.05938e-08
45	Degradation of flavonoids	map00946	2.53238e-10	38	0.403632	Metabolism	Biosynthesis of other secondary metabolites	9.49642e-08
198	Histidine metabolism	map00340	3.59154e-10	208	0.657626	Metabolism	Amino acid metabolism	1.34683e-07
43	Tryptophan metabolism	map00380	9.25845e-10	107	1.97347	Metabolism	Amino acid metabolism	3.47192e-07
17	Photosynthesis	map00195	5.97345e-08	89	0.580266	Metabolism	Energy metabolism	2.24004e-05
139	Biosynthesis of secondary metabolites	map01110	8.19019e-08	5492	0.924105	Other	Other	3.07132e-05
263	Folate biosynthesis	map00790	9.34812e-08	589	1.26811	Metabolism	Metabolism of cofactors and vitamins	3.50554e-05
250	Carbon fixation pathways in prokaryotes	map00720	1.57774e-07	672	1.24327	Metabolism	Energy metabolism	5.91652e-05
149	Amino sugar and nucleotide sugar metabolism	map00520	1.67092e-07	877	0.836143	Metabolism	Carbohydrate metabolism	6.26595e-05
163	Sphingolipid metabolism	map00600	3.403e-07	147	0.665851	Metabolism	Lipid metabolism	0.000127612
355	beta-Lactam resistance	map01501	4.79469e-07	297	0.74929	Human Diseases	Drug resistance: antimicrobial	0.000179801
113	Microbial metabolism in diverse environments	map01120	8.66676e-07	3552	1.09394	Other	Other	0.000325003
270	Chemical carcinogenesis - DNA adducts	map05204	1.03454e-06	18	4.50304	Human Diseases	Cancer: overview	0.000387953
204	Purine metabolism	map00230	1.20778e-06	1013	0.856178	Metabolism	Nucleotide metabolism	0.000452917
59	Ubiquinone and other terpenoid-quinone biosynthesis	map00130	1.24662e-06	141	1.57648	Metabolism	Metabolism of cofactors and vitamins	0.000467483
135	Lipopolysaccharide biosynthesis	map00540	1.38945e-06	269	1.37649	Metabolism	Glycan biosynthesis and metabolism	0.000521044
346	ABC transporters	map02010	2.82918e-06	1881	0.894192	Environmental Information Processing	Membrane transport	0.00106094
107	C5-Branched dibasic acid metabolism	map00660	2.97374e-06	62	0.569206	Metabolism	Carbohydrate metabolism	0.00111515
83	Glucagon signaling pathway	map04922	4.60964e-06	84	0.619641	Organismal Systems	Endocrine system	0.00172861
357	Pinene, camphor and geraniol degradation	map00907	7.68204e-06	17	4.00974	Metabolism	Metabolism of terpenoids and polyketides	0.00288077
46	Bacterial chemotaxis	map02030	9.19257e-06	152	0.702747	Cellular Processes	Cell motility	0.00344721
95	Other glycan degradation	map00511	1.48113e-05	181	0.727393	Metabolism	Glycan biosynthesis and metabolism	0.00555423
365	Sulfur relay system	map04122	2.95511e-05	239	1.34045	Genetic Information Processing	Folding, sorting and degradation	0.0110817
6	beta-Alanine metabolism	map00410	3.06021e-05	147	1.4588	Metabolism	Metabolism of other amino acids	0.0114758
223	Glycosphingolipid biosynthesis - globo and isoglobo series	map00603	5.01519e-05	52	0.586195	Metabolism	Glycan biosynthesis and metabolism	0.018807
174	Phenylalanine, tyrosine and tryptophan biosynthesis	map00400	7.20266e-05	554	0.842943	Metabolism	Amino acid metabolism	0.02701
373	Amoebiasis	map05146	0.000114817	44	1.95326	Human Diseases	Infectious disease: parasitic	0.0430564
320	Arginine biosynthesis	map00220	0.000122593	278	0.794115	Metabolism	Amino acid metabolism	0.0459725

## Sheet: CRC-depleted HGTs
	pathway_name	pathway_id	p_value	gene_num	fold	first_class	second_class	p.adj
25	Phosphotransferase system (PTS)	map02060	8.84903e-37	353	2.17669	Environmental Information Processing	Membrane transport	3.31839e-34
148	Fructose and mannose metabolism	map00051	4.19514e-22	474	1.63432	Metabolism	Carbohydrate metabolism	1.57318e-19
135	Lipopolysaccharide biosynthesis	map00540	2.40735e-17	15	0.194064	Metabolism	Glycan biosynthesis and metabolism	9.02757e-15
113	Microbial metabolism in diverse environments	map01120	1.33248e-15	1541	1.24908	Other	Other	4.9968e-13
109	Biosynthesis of amino acids	map01230	4.8386e-14	1268	1.25827	Other	Other	1.81447e-11
107	C5-Branched dibasic acid metabolism	map00660	7.64358e-14	97	2.4117	Metabolism	Carbohydrate metabolism	2.86634e-11
318	Pyrimidine metabolism	map00240	4.54997e-11	283	0.68611	Metabolism	Nucleotide metabolism	1.70624e-08
117	Valine, leucine and isoleucine biosynthesis	map00290	5.45658e-11	139	1.86212	Metabolism	Amino acid metabolism	2.04622e-08
39	Photosynthesis - antenna proteins	map00196	5.76996e-10	0	0	Metabolism	Energy metabolism	2.16373e-07
301	Glucosinolate biosynthesis	map00966	1.09957e-09	45	2.94572	Metabolism	Biosynthesis of other secondary metabolites	4.12337e-07
288	2-Oxocarboxylic acid metabolism	map01210	1.33469e-09	245	1.52359	Other	Other	5.00507e-07
144	Ribosome	map03010	1.34447e-09	279	0.703944	Genetic Information Processing	Translation	5.04175e-07
166	Lipoic acid metabolism	map00785	1.42731e-07	10	0.260877	Metabolism	Metabolism of cofactors and vitamins	5.3524e-05
353	MicroRNAs in cancer	map05206	1.9386e-06	9	0.271335	Human Diseases	Cancer: overview	0.000726977
174	Phenylalanine, tyrosine and tryptophan biosynthesis	map00400	2.65269e-06	328	1.31862	Metabolism	Amino acid metabolism	0.000994758
229	Nucleotide metabolism	map01232	3.63043e-06	329	0.777441	Other	Other	0.00136141
139	Biosynthesis of secondary metabolites	map01110	1.08259e-05	2450	1.10316	Other	Other	0.00405972
172	Longevity regulating pathway - worm	map04212	1.4712e-05	13	0.354347	Organismal Systems	Aging	0.00551699
355	beta-Lactam resistance	map01501	2.61106e-05	101	0.669184	Human Diseases	Drug resistance: antimicrobial	0.00979147
289	Polyketide sugar unit biosynthesis	map00523	3.9787e-05	90	1.60002	Metabolism	Metabolism of terpenoids and polyketides	0.0149201
264	Bacterial secretion system	map03070	0.000127221	122	0.713364	Environmental Information Processing	Membrane transport	0.0477078

## Sheet: diarrhoea-enriched HGTs
	pathway_name	pathway_id	p_value	gene_num	fold	first_class	second_class	p.adj
255	Phosphotransferase system (PTS)	map02060	6.48977e-134	446	4.42488	Environmental Information Processing	Membrane transport	2.42717e-131
293	Ribosome	map03010	6.53825e-61	38	0.151999	Genetic Information Processing	Translation	2.4453e-58
337	Microbial metabolism in diverse environments	map01120	4.77183e-39	1166	1.54115	Other	Other	1.78466e-36
7	Glutathione metabolism	map00480	1.12117e-27	93	4.1193	Metabolism	Metabolism of other amino acids	4.19319e-25
33	Peptidoglycan biosynthesis	map00550	1.53767e-24	45	0.290463	Metabolism	Glycan biosynthesis and metabolism	5.75087e-22
156	Ascorbate and aldarate metabolism	map00053	4.10379e-24	88	3.80577	Metabolism	Carbohydrate metabolism	1.53482e-21
229	Flagellar assembly	map02040	8.15855e-24	131	2.84114	Cellular Processes	Cell motility	3.0513e-21
48	Lipopolysaccharide biosynthesis	map00540	1.88994e-21	125	2.72893	Metabolism	Glycan biosynthesis and metabolism	7.06836e-19
140	Biosynthesis of amino acids	map01230	9.69371e-21	434	0.649226	Other	Other	3.62545e-18
179	Chemical carcinogenesis - DNA adducts	map05204	2.06011e-17	20	17.769	Human Diseases	Cancer: overview	7.7048e-15
363	Pinene, camphor and geraniol degradation	map00907	4.91825e-17	19	18.9163	Metabolism	Metabolism of terpenoids and polyketides	1.83942e-14
218	Ubiquinone and other terpenoid-quinone biosynthesis	map00130	1.90123e-16	71	3.2529	Metabolism	Metabolism of cofactors and vitamins	7.11062e-14
351	Shigellosis	map05131	1.56964e-15	27	8.21013	Human Diseases	Infectious disease: bacterial	5.87046e-13
313	Photosynthesis	map00195	1.71263e-15	1	0.0258903	Metabolism	Energy metabolism	6.40524e-13
25	Biofilm formation - Vibrio cholerae	map05111	2.36456e-14	128	2.15493	Cellular Processes	Cellular community - prokaryotes	8.84347e-12
184	Sulfur metabolism	map00920	1.08917e-13	128	2.11119	Metabolism	Energy metabolism	4.07349e-11
43	Biosynthesis of secondary metabolites	map01110	1.13486e-13	1174	0.798267	Other	Other	4.24439e-11
326	Fructose and mannose metabolism	map00051	3.18929e-13	295	1.59234	Metabolism	Carbohydrate metabolism	1.1928e-10
92	Pentose and glucuronate interconversions	map00040	4.64725e-13	172	1.85035	Metabolism	Carbohydrate metabolism	1.73807e-10
290	Biofilm formation - Escherichia coli	map02026	7.22154e-13	114	2.14857	Cellular Processes	Cellular community - prokaryotes	2.70086e-10
223	Purine metabolism	map00230	1.43783e-12	177	0.606596	Metabolism	Nucleotide metabolism	5.37747e-10
185	Lysosome	map04142	4.16661e-12	3	0.0823389	Cellular Processes	Transport and catabolism	1.55831e-09
170	Pertussis	map05133	4.51871e-12	45	3.51609	Human Diseases	Infectious disease: bacterial	1.69e-09
93	Biosynthesis of nucleotide sugars	map01250	1.13275e-11	128	0.572136	Other	Other	4.23648e-09
56	Metabolism of xenobiotics by cytochrome P450	map00980	1.41408e-11	31	4.6644	Metabolism	Xenobiotics biodegradation and metabolism	5.28865e-09
96	Aminoacyl-tRNA biosynthesis	map00970	1.43546e-11	74	0.492311	Genetic Information Processing	Translation	5.36863e-09
285	Vancomycin resistance	map01502	6.1301e-11	10	0.206046	Human Diseases	Drug resistance: antimicrobial	2.29266e-08
358	Pyrimidine metabolism	map00240	6.34138e-11	159	0.613313	Metabolism	Nucleotide metabolism	2.37168e-08
114	Nucleotide metabolism	map01232	1.59495e-10	168	0.626753	Other	Other	5.96513e-08
134	Drug metabolism - cytochrome P450	map00982	1.84654e-10	30	4.3006	Metabolism	Xenobiotics biodegradation and metabolism	6.90607e-08
289	Lysine degradation	map00310	2.7665e-10	53	2.76869	Metabolism	Amino acid metabolism	1.03467e-07
154	Homologous recombination	map03440	3.34482e-10	73	0.512082	Genetic Information Processing	Replication and repair	1.25096e-07
232	Thiamine metabolism	map00730	6.68368e-10	34	0.39797	Metabolism	Metabolism of cofactors and vitamins	2.4997e-07
53	Hepatocellular carcinoma	map05225	1.12428e-09	14	9.85392	Human Diseases	Cancer: specific types	4.20483e-07
75	Nitrotoluene degradation	map00633	1.73914e-09	27	4.26089	Metabolism	Xenobiotics biodegradation and metabolism	6.50437e-07
58	Biosynthesis of cofactors	map01240	2.46899e-09	483	0.763389	Other	Other	9.23402e-07
146	RNA degradation	map03018	6.38227e-09	35	0.422927	Genetic Information Processing	Folding, sorting and degradation	2.38697e-06
32	HIF-1 signaling pathway	map04066	1.21633e-08	7	0.194714	Environmental Information Processing	Signal transduction	4.54908e-06
1	Other glycan degradation	map00511	1.32614e-08	22	0.354955	Metabolism	Glycan biosynthesis and metabolism	4.95977e-06
203	Chemical carcinogenesis - reactive oxygen species	map05208	3.17852e-08	23	4.2161	Human Diseases	Cancer: overview	1.18877e-05
356	Base excision repair	map03410	4.03022e-08	31	0.418943	Genetic Information Processing	Replication and repair	1.5073e-05
371	O-Antigen nucleotide sugar biosynthesis	map00541	6.247e-08	65	0.538354	Metabolism	Glycan biosynthesis and metabolism	2.33638e-05
17	Terpenoid backbone biosynthesis	map00900	1.17025e-07	36	0.454622	Metabolism	Metabolism of terpenoids and polyketides	4.37672e-05
29	Cell cycle - Caulobacter	map04112	1.46715e-07	27	0.412402	Cellular Processes	Cell growth and death	5.48716e-05
304	Biosynthesis of siderophore group nonribosomal peptides	map01053	2.56507e-07	19	4.40487	Metabolism	Metabolism of terpenoids and polyketides	9.59335e-05
110	Glucagon signaling pathway	map04922	2.67474e-07	8	0.2368	Organismal Systems	Endocrine system	0.000100035
40	Phenylalanine, tyrosine and tryptophan biosynthesis	map00400	2.89694e-07	99	0.614835	Metabolism	Amino acid metabolism	0.000108346
362	Chemical carcinogenesis - receptor activation	map05207	3.28236e-07	22	3.80291	Human Diseases	Cancer: overview	0.00012276
329	Sphingolipid metabolism	map00600	4.14574e-07	21	0.384733	Metabolism	Lipid metabolism	0.000155051
120	Photosynthesis - antenna proteins	map00196	5.64934e-07	0	0	Metabolism	Energy metabolism	0.000211285
164	Two-component system	map02020	8.36322e-07	423	1.29197	Environmental Information Processing	Signal transduction	0.000312784
196	Sulfur relay system	map04122	2.02303e-06	81	1.79987	Genetic Information Processing	Folding, sorting and degradation	0.000756612
91	Aminobenzoate degradation	map00627	2.29509e-06	33	2.5826	Metabolism	Xenobiotics biodegradation and metabolism	0.000858365
283	Streptomycin biosynthesis	map00521	3.89894e-06	26	0.443441	Metabolism	Biosynthesis of other secondary metabolites	0.0014582
83	Caffeine metabolism	map00232	7.50715e-06	5	24.031	Metabolism	Biosynthesis of other secondary metabolites	0.00280767
345	Nitrogen metabolism	map00910	8.8943e-06	93	1.65218	Metabolism	Energy metabolism	0.00332647
136	Ethylbenzene degradation	map00642	1.02476e-05	5	22.1825	Metabolism	Xenobiotics biodegradation and metabolism	0.00383261
318	DNA replication	map03030	1.25142e-05	69	0.60864	Genetic Information Processing	Replication and repair	0.0046803
311	Degradation of flavonoids	map00946	1.67111e-05	5	0.21702	Metabolism	Biosynthesis of other secondary metabolites	0.00624995
210	Polyketide sugar unit biosynthesis	map00523	1.99989e-05	13	0.360935	Metabolism	Metabolism of terpenoids and polyketides	0.00747959
82	Glycosaminoglycan degradation	map00531	2.28544e-05	5	0.221199	Metabolism	Glycan biosynthesis and metabolism	0.00854754
2	Lipoic acid metabolism	map00785	2.59864e-05	45	2.02623	Metabolism	Metabolism of cofactors and vitamins	0.0097189
251	Mismatch repair	map03430	2.7999e-05	83	0.644594	Genetic Information Processing	Replication and repair	0.0104716
369	Alanine, aspartate and glutamate metabolism	map00250	2.85182e-05	95	0.662914	Metabolism	Amino acid metabolism	0.0106658
334	Nucleotide excision repair	map03420	3.15402e-05	27	0.48016	Genetic Information Processing	Replication and repair	0.011796
22	Spinocerebellar ataxia	map05017	3.67007e-05	0	0	Human Diseases	Neurodegenerative disease	0.0137261
167	Glycosphingolipid biosynthesis - globo and isoglobo series	map00603	4.21654e-05	5	0.231916	Metabolism	Glycan biosynthesis and metabolism	0.0157698
60	Acarbose and validamycin biosynthesis	map00525	4.27137e-05	5	0.230058	Metabolism	Biosynthesis of other secondary metabolites	0.0159749
173	Xylene degradation	map00622	5.75616e-05	14	3.68879	Metabolism	Xenobiotics biodegradation and metabolism	0.021528
226	Starch and sucrose metabolism	map00500	7.5902e-05	154	0.732177	Metabolism	Carbohydrate metabolism	0.0283873
324	Oxidative phosphorylation	map00190	8.0285e-05	77	0.651577	Metabolism	Energy metabolism	0.0300266
70	beta-Alanine metabolism	map00410	8.41827e-05	47	1.87759	Metabolism	Metabolism of other amino acids	0.0314843
319	Cyanoamino acid metabolism	map00460	0.000101185	13	0.387579	Metabolism	Metabolism of other amino acids	0.0378431
332	Phenylalanine metabolism	map00360	0.000131284	63	1.7028	Metabolism	Amino acid metabolism	0.0491001

## Sheet: diarrhoea-depleted HGTs
	pathway_name	pathway_id	p_value	gene_num	fold	first_class	second_class	p.adj
149	Metabolic pathways	map01100	8.0684e-29	6078	1.19977	Other	Other	3.01758e-26
220	Biosynthesis of secondary metabolites	map01110	1.56741e-17	2637	1.20546	Other	Other	5.86211e-15
318	Biosynthesis of amino acids	map01230	1.13073e-14	1276	1.26543	Other	Other	4.22891e-12
171	Photosynthesis	map00195	3.08364e-11	118	1.99488	Metabolism	Energy metabolism	1.15328e-08
46	Porphyrin metabolism	map00860	6.80984e-11	264	1.55252	Metabolism	Metabolism of cofactors and vitamins	2.54688e-08
135	Photosynthesis - antenna proteins	map00196	1.75847e-10	0	0	Metabolism	Energy metabolism	6.57669e-08
352	Fructose and mannose metabolism	map00051	2.88336e-10	412	1.39886	Metabolism	Carbohydrate metabolism	1.07838e-07
359	Microbial metabolism in diverse environments	map01120	1.93735e-09	1456	1.1862	Other	Other	7.24569e-07
62	Phosphotransferase system (PTS)	map02060	3.52572e-09	254	1.49497	Environmental Information Processing	Membrane transport	1.31862e-06
332	Biosynthesis of cofactors	map01240	5.5139e-09	1162	1.20224	Other	Other	2.0622e-06
126	Sulfur metabolism	map00920	5.93089e-09	160	1.65875	Metabolism	Energy metabolism	2.21815e-06
100	Phenylalanine, tyrosine and tryptophan biosynthesis	map00400	3.26802e-08	344	1.37787	Metabolism	Amino acid metabolism	1.22224e-05
219	Pentose and glucuronate interconversions	map00040	5.09837e-08	221	1.48998	Metabolism	Carbohydrate metabolism	1.90679e-05
322	Bacterial secretion system	map03070	7.13667e-08	104	0.608374	Environmental Information Processing	Membrane transport	2.66911e-05
295	Quorum sensing	map02024	1.19879e-06	315	0.76333	Cellular Processes	Cellular community - prokaryotes	0.000448347
206	beta-Lactam resistance	map01501	1.77598e-06	94	0.625473	Human Diseases	Drug resistance: antimicrobial	0.000664218
89	DNA replication	map03030	9.29465e-06	120	0.676378	Genetic Information Processing	Replication and repair	0.0034762
68	Fatty acid biosynthesis	map00061	1.95049e-05	120	1.52307	Metabolism	Lipid metabolism	0.00729482
15	Fatty acid metabolism	map01212	2.28462e-05	127	1.50107	Other	Other	0.00854448
84	2-Oxocarboxylic acid metabolism	map01210	3.4623e-05	222	1.3439	Other	Other	0.012949
194	C5-Branched dibasic acid metabolism	map00660	3.50489e-05	72	1.71277	Metabolism	Carbohydrate metabolism	0.0131083
203	Amino sugar and nucleotide sugar metabolism	map00520	3.71781e-05	484	1.21931	Metabolism	Carbohydrate metabolism	0.0139046
283	Mismatch repair	map03430	4.44739e-05	145	0.719356	Genetic Information Processing	Replication and repair	0.0166332
21	O-Antigen nucleotide sugar biosynthesis	map00541	7.30684e-05	245	1.30807	Metabolism	Glycan biosynthesis and metabolism	0.0273276

## Sheet: IBD-enriched HGTs
	pathway_name	pathway_id	p_value	gene_num	fold	first_class	second_class	p.adj
42	Peptidoglycan biosynthesis	map00550	9.10021e-10	62	2.45643	Metabolism	Glycan biosynthesis and metabolism	3.43988e-07
115	Folate biosynthesis	map00790	5.2742e-06	42	2.20762	Metabolism	Metabolism of cofactors and vitamins	0.00199365
206	Phosphotransferase system (PTS)	map02060	1.5378e-16	63	3.5441	Environmental Information Processing	Membrane transport	5.81288e-14
242	Phenylalanine, tyrosine and tryptophan biosynthesis	map00400	7.80054e-05	49	1.86462	Metabolism	Amino acid metabolism	0.0294861
269	Other glycan degradation	map00511	8.80695e-05	0	0	Metabolism	Glycan biosynthesis and metabolism	0.0332903
352	beta-Lactam resistance	map01501	0.00012428	33	2.09843	Human Diseases	Drug resistance: antimicrobial	0.0469779

## Sheet: IBD-depleted HGTs
	pathway_name	pathway_id	p_value	gene_num	fold	first_class	second_class	p.adj
14	Pyruvate metabolism	map00620	2.11151e-07	3105	0.897603	Metabolism	Carbohydrate metabolism	7.98152e-05
17	Flagellar assembly	map02040	4.75847e-06	809	0.832559	Cellular Processes	Cell motility	0.0017987
35	Ribosome	map03010	6.16966e-16	4340	0.867737	Genetic Information Processing	Translation	2.33213e-13
39	alpha-Linolenic acid metabolism	map00592	3.54391e-05	9	0.281949	Metabolism	Lipid metabolism	0.013396
42	Peptidoglycan biosynthesis	map00550	6.11832e-10	2738	0.872568	Metabolism	Glycan biosynthesis and metabolism	2.31272e-07
47	Pentose and glucuronate interconversions	map00040	2.43478e-07	2117	1.14643	Metabolism	Carbohydrate metabolism	9.20346e-05
52	Starch and sucrose metabolism	map00500	6.26531e-31	4880	1.22802	Metabolism	Carbohydrate metabolism	2.36829e-28
55	Tryptophan metabolism	map00380	5.28026e-07	196	0.676591	Metabolism	Amino acid metabolism	0.000199594
61	Arginine biosynthesis	map00220	1.83308e-07	1904	1.15659	Metabolism	Amino acid metabolism	6.92906e-05
69	Alanine, aspartate and glutamate metabolism	map00250	4.10624e-06	3043	1.10637	Metabolism	Amino acid metabolism	0.00155216
76	D-Amino acid metabolism	map00470	3.22662e-05	934	0.855814	Metabolism	Metabolism of other amino acids	0.0121966
79	Biosynthesis of amino acids	map01230	2.58073e-17	13737	1.09339	Other	Other	9.75515e-15
96	Streptomycin biosynthesis	map00521	9.17397e-07	1345	1.17756	Metabolism	Biosynthesis of other secondary metabolites	0.000346776
102	DNA replication	map03030	3.34214e-06	2044	0.887805	Genetic Information Processing	Replication and repair	0.00126333
114	Folate biosynthesis	map00790	7.79864e-05	2487	1.10029	Metabolism	Metabolism of cofactors and vitamins	0.0294789
121	Chemical carcinogenesis - reactive oxygen species	map05208	2.88332e-05	66	0.579707	Human Diseases	Cancer: overview	0.010899
122	Ether lipid metabolism	map00565	3.94707e-05	22	0.417535	Metabolism	Lipid metabolism	0.0149199
126	Biosynthesis of nucleotide sugars	map01250	3.05299e-07	4780	1.09396	Other	Other	0.000115403
152	Amino sugar and nucleotide sugar metabolism	map00520	4.9579e-16	5627	1.14169	Metabolism	Carbohydrate metabolism	1.87409e-13
156	Photosynthesis - antenna proteins	map00196	2.39639e-129	727	4.17476	Metabolism	Energy metabolism	9.05835e-127
164	Fructose and mannose metabolism	map00051	2.83769e-13	4150	1.14871	Metabolism	Carbohydrate metabolism	1.07265e-10
165	Biosynthesis of various plant secondary metabolites	map00999	0.00013212	817	1.17706	Metabolism	Biosynthesis of other secondary metabolites	0.0499415
166	Degradation of flavonoids	map00946	8.78922e-06	557	1.2635	Metabolism	Biosynthesis of other secondary metabolites	0.00332233
177	Polyketide sugar unit biosynthesis	map00523	5.1703e-05	837	1.18687	Metabolism	Metabolism of terpenoids and polyketides	0.0195437
195	Quorum sensing	map02024	2.40205e-05	4956	0.931888	Cellular Processes	Cellular community - prokaryotes	0.00907974
202	Biosynthesis of secondary metabolites	map01110	1.55855e-16	29614	1.06319	Other	Other	5.89133e-14
206	Phosphotransferase system (PTS)	map02060	6.04436e-20	2545	1.25213	Environmental Information Processing	Membrane transport	2.28477e-17
220	Histidine metabolism	map00340	1.75354e-05	1613	1.13869	Metabolism	Amino acid metabolism	0.00662838
235	Galactose metabolism	map00052	3.77436e-17	3520	1.19062	Metabolism	Carbohydrate metabolism	1.42671e-14
238	RNA polymerase	map03020	2.94606e-07	228	0.689905	Genetic Information Processing	Transcription	0.000111361
255	Nucleotide excision repair	map03420	3.50411e-06	973	0.843849	Genetic Information Processing	Replication and repair	0.00132455
262	Photosynthesis	map00195	3.96996e-05	873	1.18499	Metabolism	Energy metabolism	0.0150064
287	FoxO signaling pathway	map04068	0.000126007	39	0.525398	Environmental Information Processing	Signal transduction	0.0476305
311	Fatty acid biosynthesis	map00061	1.24912e-05	915	0.847946	Metabolism	Lipid metabolism	0.00472166
318	Mismatch repair	map03430	4.19594e-06	2373	0.896198	Genetic Information Processing	Replication and repair	0.00158607
331	Metabolic pathways	map01100	1.20803e-16	70014	1.04587	Other	Other	4.56635e-14
338	O-Antigen nucleotide sugar biosynthesis	map00541	2.05128e-06	2648	1.11821	Metabolism	Glycan biosynthesis and metabolism	0.000775382
344	Sphingolipid metabolism	map00600	5.97867e-05	1228	1.14912	Metabolism	Lipid metabolism	0.0225994
346	Viral life cycle - HIV-1	map03250	5.20148e-05	10	0.302348	Genetic Information Processing	Information processing in viruses	0.0196616
348	Lipoic acid metabolism	map00785	6.48009e-17	303	0.601389	Metabolism	Metabolism of cofactors and vitamins	2.44948e-14

## Sheet: IGT-enriched HGTs
	pathway_name	pathway_id	p_value	gene_num	fold	first_class	second_class	p.adj
309	ABC transporters	map02010	1.94857e-94	3200	1.51835	Environmental Information Processing	Membrane transport	7.30714e-92
262	Lipopolysaccharide biosynthesis	map00540	5.87484e-30	60	0.296737	Metabolism	Glycan biosynthesis and metabolism	2.20306e-27
328	Photosynthesis - antenna proteins	map00196	1.8097e-25	1	0.0156372	Metabolism	Energy metabolism	6.78637e-23
271	Flagellar assembly	map02040	9.80687e-21	89	0.41592	Cellular Processes	Cell motility	3.67758e-18
33	Atrazine degradation	map00791	1.51623e-20	66	4.60607	Metabolism	Xenobiotics biodegradation and metabolism	5.68588e-18
113	Porphyrin metabolism	map00860	4.05238e-20	691	1.47766	Metabolism	Metabolism of cofactors and vitamins	1.51964e-17
294	Biosynthesis of amino acids	map01230	8.52284e-17	3259	1.17436	Other	Other	3.19607e-14
114	MicroRNAs in cancer	map05206	1.67428e-11	35	0.370052	Human Diseases	Cancer: overview	6.27856e-09
95	Microbial metabolism in diverse environments	map01120	2.16606e-09	3730	1.11359	Other	Other	8.12272e-07
123	Two-component system	map02020	3.91798e-09	1207	0.840702	Environmental Information Processing	Signal transduction	1.46924e-06
151	2-Oxocarboxylic acid metabolism	map01210	5.91662e-09	584	1.301	Other	Other	2.21873e-06
307	Mismatch repair	map03430	5.96503e-09	419	0.753353	Genetic Information Processing	Replication and repair	2.23689e-06
177	Ubiquinone and other terpenoid-quinone biosynthesis	map00130	6.05673e-09	42	0.44377	Metabolism	Metabolism of cofactors and vitamins	2.27127e-06
28	Selenocompound metabolism	map00450	6.6206e-09	381	1.38788	Metabolism	Metabolism of other amino acids	2.48272e-06
144	Bacterial secretion system	map03070	8.47939e-09	347	0.736321	Environmental Information Processing	Membrane transport	3.17977e-06
35	beta-Lactam resistance	map01501	9.30897e-09	303	0.722197	Human Diseases	Drug resistance: antimicrobial	3.49086e-06
57	C5-Branched dibasic acid metabolism	map00660	1.67054e-08	180	1.60494	Metabolism	Carbohydrate metabolism	6.26451e-06
196	Pertussis	map05133	3.5381e-08	18	0.326934	Human Diseases	Infectious disease: bacterial	1.32679e-05
51	Pentose and glucuronate interconversions	map00040	5.94878e-08	522	1.29506	Metabolism	Carbohydrate metabolism	2.23079e-05
4	Biosynthesis of various plant secondary metabolites	map00999	9.48558e-08	230	1.47707	Metabolism	Biosynthesis of other secondary metabolites	3.55709e-05
234	Photosynthesis	map00195	1.97237e-07	235	1.45505	Metabolism	Energy metabolism	7.3964e-05
249	Arabinogalactan biosynthesis - Mycobacterium	map00572	3.04265e-07	0	0	Metabolism	Glycan biosynthesis and metabolism	0.000114099
222	Phosphotransferase system (PTS)	map02060	3.08048e-07	567	1.26288	Environmental Information Processing	Membrane transport	0.000115518
153	Glucosinolate biosynthesis	map00966	5.56264e-07	82	1.88695	Metabolism	Biosynthesis of other secondary metabolites	0.000208599
25	Lysosome	map04142	8.03876e-07	97	0.617834	Cellular Processes	Transport and catabolism	0.000301454
189	Huntington disease	map05016	1.92264e-06	1	0.056962	Human Diseases	Neurodegenerative disease	0.000720988
284	FoxO signaling pathway	map04068	2.20878e-06	0	0	Environmental Information Processing	Signal transduction	0.000828293
176	Glycosaminoglycan degradation	map00531	4.01385e-06	54	0.552822	Metabolism	Glycan biosynthesis and metabolism	0.00150519
154	Homologous recombination	map03440	4.54393e-06	500	0.812438	Genetic Information Processing	Replication and repair	0.00170397
74	Phenylalanine, tyrosine and tryptophan biosynthesis	map00400	6.09158e-06	811	1.18604	Metabolism	Amino acid metabolism	0.00228434
368	Cationic antimicrobial peptide (CAMP) resistance	map01503	6.28478e-06	177	0.71423	Human Diseases	Drug resistance: antimicrobial	0.00235679
116	Carbon metabolism	map01200	8.85052e-06	1955	1.11437	Other	Other	0.00331895
240	Valine, leucine and isoleucine degradation	map00280	1.05275e-05	111	0.664084	Metabolism	Amino acid metabolism	0.00394782
231	Epithelial cell signaling in Helicobacter pylori infection	map05120	1.52912e-05	94	1.6505	Human Diseases	Infectious disease: bacterial	0.00573421
56	Peptidoglycan biosynthesis	map00550	1.63398e-05	557	0.830657	Metabolism	Glycan biosynthesis and metabolism	0.00612744
343	Riboflavin metabolism	map00740	1.74374e-05	213	0.74565	Metabolism	Metabolism of cofactors and vitamins	0.00653902
232	Longevity regulating pathway	map04211	2.5152e-05	0	0	Organismal Systems	Aging	0.00943201
264	HIF-1 signaling pathway	map04066	4.18986e-05	206	1.36514	Environmental Information Processing	Signal transduction	0.015712
273	Methane metabolism	map00680	4.54642e-05	696	1.18027	Metabolism	Energy metabolism	0.0170491
361	NOD-like receptor signaling pathway	map04621	5.81605e-05	78	0.641527	Organismal Systems	Immune system	0.0218102
236	DNA replication	map03030	7.91871e-05	400	0.818597	Genetic Information Processing	Replication and repair	0.0296952
355	Ribosome	map03010	8.39251e-05	1184	1.13018	Genetic Information Processing	Translation	0.0314719
342	Shigellosis	map05131	8.8763e-05	2	0.132346	Human Diseases	Infectious disease: bacterial	0.0332861
128	Degradation of flavonoids	map00946	0.000117637	142	1.42518	Metabolism	Biosynthesis of other secondary metabolites	0.0441138
288	Valine, leucine and isoleucine biosynthesis	map00290	0.000124995	271	1.28851	Metabolism	Amino acid metabolism	0.0468733

## Sheet: IGT-depleted HGTs
	pathway_name	pathway_id	p_value	gene_num	fold	first_class	second_class	p.adj
34	Ribosome	map03010	6.67901e-07	105	0.630216	Genetic Information Processing	Translation	0.000250463
53	Lipopolysaccharide biosynthesis	map00540	3.34211e-05	56	1.85695	Metabolism	Glycan biosynthesis and metabolism	0.0125329
140	ABC transporters	map02010	1.10529e-46	115	0.326818	Environmental Information Processing	Membrane transport	4.14484e-44
154	Photosynthesis - antenna proteins	map00196	3.25226e-19	49	5.16737	Metabolism	Energy metabolism	1.2196e-16
203	Phosphotransferase system (PTS)	map02060	4.87253e-18	11	0.156127	Environmental Information Processing	Membrane transport	1.8272e-15
247	Penicillin and cephalosporin biosynthesis	map00311	8.65414e-09	18	5.82829	Metabolism	Biosynthesis of other secondary metabolites	3.2453e-06
253	Lysosome	map04142	2.07096e-10	61	2.57358	Cellular Processes	Transport and catabolism	7.76611e-08
266	Other glycan degradation	map00511	3.6261e-07	77	1.90262	Metabolism	Glycan biosynthesis and metabolism	0.000135979
323	Porphyrin metabolism	map00860	2.62658e-05	40	0.538486	Metabolism	Metabolism of cofactors and vitamins	0.00984968
