# Supplementary material for: Enhancing insights into diseases through horizontal gene transfer event detection from gut microbiome
Source: Nucleic Acids Res. 2024 Jun 17;52(14):e61. doi: 10.1093/nar/gkae515 (PMC11317153; doi:10.1093/nar/gkae515)
Supplement: gkae515_Supplemental_Files [file gkae515_supplemental_files.zip › Table S4.xlsx]

## Sheet: Sheet1
Table S4: Differential KEGG pathway of diarrhoea-associated HGTs involved with Escherichia
	pathway_name	pathway_id	p_value	gene_num	fold	first_class	second_class	p.adj
104	Phosphotransferase system (PTS)	map02060	6.48977e-134	446	4.42488	Environmental Information Processing	Membrane transport	2.42717e-131
81	Ribosome	map03010	6.53825e-61	38	0.151999	Genetic Information Processing	Translation	2.4453e-58
52	Microbial metabolism in diverse environments	map01120	4.77183e-39	1166	1.54115	Other	Other	1.78466e-36
106	Glutathione metabolism	map00480	1.12117e-27	93	4.1193	Metabolism	Metabolism of other amino acids	4.19319e-25
148	Peptidoglycan biosynthesis	map00550	1.53767e-24	45	0.290463	Metabolism	Glycan biosynthesis and metabolism	5.75087e-22
24	Ascorbate and aldarate metabolism	map00053	4.10379e-24	88	3.80577	Metabolism	Carbohydrate metabolism	1.53482e-21
337	Flagellar assembly	map02040	8.15855e-24	131	2.84114	Cellular Processes	Cell motility	3.0513e-21
152	Lipopolysaccharide biosynthesis	map00540	1.88994e-21	125	2.72893	Metabolism	Glycan biosynthesis and metabolism	7.06836e-19
28	Biosynthesis of amino acids	map01230	9.69371e-21	434	0.649226	Other	Other	3.62545e-18
174	Chemical carcinogenesis - DNA adducts	map05204	2.06011e-17	20	17.769	Human Diseases	Cancer: overview	7.7048e-15
338	Pinene, camphor and geraniol degradation	map00907	4.91825e-17	19	18.9163	Metabolism	Metabolism of terpenoids and polyketides	1.83942e-14
71	Ubiquinone and other terpenoid-quinone biosynthesis	map00130	1.90123e-16	71	3.2529	Metabolism	Metabolism of cofactors and vitamins	7.11062e-14
240	Shigellosis	map05131	1.56964e-15	27	8.21013	Human Diseases	Infectious disease: bacterial	5.87046e-13
14	Photosynthesis	map00195	1.71263e-15	1	0.0258903	Metabolism	Energy metabolism	6.40524e-13
196	Biofilm formation - Vibrio cholerae	map05111	2.36456e-14	128	2.15493	Cellular Processes	Cellular community - prokaryotes	8.84347e-12
2	Sulfur metabolism	map00920	1.08917e-13	128	2.11119	Metabolism	Energy metabolism	4.07349e-11
84	Biosynthesis of secondary metabolites	map01110	1.13486e-13	1174	0.798267	Other	Other	4.24439e-11
271	Fructose and mannose metabolism	map00051	3.18929e-13	295	1.59234	Metabolism	Carbohydrate metabolism	1.1928e-10
349	Pentose and glucuronate interconversions	map00040	4.64725e-13	172	1.85035	Metabolism	Carbohydrate metabolism	1.73807e-10
120	Biofilm formation - Escherichia coli	map02026	7.22154e-13	114	2.14857	Cellular Processes	Cellular community - prokaryotes	2.70086e-10
252	Purine metabolism	map00230	1.43783e-12	177	0.606596	Metabolism	Nucleotide metabolism	5.37747e-10
125	Lysosome	map04142	4.16661e-12	3	0.0823389	Cellular Processes	Transport and catabolism	1.55831e-09
255	Pertussis	map05133	4.51871e-12	45	3.51609	Human Diseases	Infectious disease: bacterial	1.69e-09
103	Biosynthesis of nucleotide sugars	map01250	1.13275e-11	128	0.572136	Other	Other	4.23648e-09
11	Metabolism of xenobiotics by cytochrome P450	map00980	1.41408e-11	31	4.6644	Metabolism	Xenobiotics biodegradation and metabolism	5.28865e-09
112	Aminoacyl-tRNA biosynthesis	map00970	1.43546e-11	74	0.492311	Genetic Information Processing	Translation	5.36863e-09
331	Vancomycin resistance	map01502	6.1301e-11	10	0.206046	Human Diseases	Drug resistance: antimicrobial	2.29266e-08
142	Pyrimidine metabolism	map00240	6.34138e-11	159	0.613313	Metabolism	Nucleotide metabolism	2.37168e-08
372	Nucleotide metabolism	map01232	1.59495e-10	168	0.626753	Other	Other	5.96513e-08
327	Drug metabolism - cytochrome P450	map00982	1.84654e-10	30	4.3006	Metabolism	Xenobiotics biodegradation and metabolism	6.90607e-08
56	Lysine degradation	map00310	2.7665e-10	53	2.76869	Metabolism	Amino acid metabolism	1.03467e-07
262	Homologous recombination	map03440	3.34482e-10	73	0.512082	Genetic Information Processing	Replication and repair	1.25096e-07
187	Thiamine metabolism	map00730	6.68368e-10	34	0.39797	Metabolism	Metabolism of cofactors and vitamins	2.4997e-07
7	Hepatocellular carcinoma	map05225	1.12428e-09	14	9.85392	Human Diseases	Cancer: specific types	4.20483e-07
276	Nitrotoluene degradation	map00633	1.73914e-09	27	4.26089	Metabolism	Xenobiotics biodegradation and metabolism	6.50437e-07
319	Biosynthesis of cofactors	map01240	2.46899e-09	483	0.763389	Other	Other	9.23402e-07
253	RNA degradation	map03018	6.38227e-09	35	0.422927	Genetic Information Processing	Folding, sorting and degradation	2.38697e-06
210	HIF-1 signaling pathway	map04066	1.21633e-08	7	0.194714	Environmental Information Processing	Signal transduction	4.54908e-06
47	Other glycan degradation	map00511	1.32614e-08	22	0.354955	Metabolism	Glycan biosynthesis and metabolism	4.95977e-06
305	Chemical carcinogenesis - reactive oxygen species	map05208	3.17852e-08	23	4.2161	Human Diseases	Cancer: overview	1.18877e-05
124	Base excision repair	map03410	4.03022e-08	31	0.418943	Genetic Information Processing	Replication and repair	1.5073e-05
45	O-Antigen nucleotide sugar biosynthesis	map00541	6.247e-08	65	0.538354	Metabolism	Glycan biosynthesis and metabolism	2.33638e-05
281	Terpenoid backbone biosynthesis	map00900	1.17025e-07	36	0.454622	Metabolism	Metabolism of terpenoids and polyketides	4.37672e-05
246	Cell cycle - Caulobacter	map04112	1.46715e-07	27	0.412402	Cellular Processes	Cell growth and death	5.48716e-05
16	Biosynthesis of siderophore group nonribosomal peptides	map01053	2.56507e-07	19	4.40487	Metabolism	Metabolism of terpenoids and polyketides	9.59335e-05
340	Glucagon signaling pathway	map04922	2.67474e-07	8	0.2368	Organismal Systems	Endocrine system	0.000100035
78	Phenylalanine, tyrosine and tryptophan biosynthesis	map00400	2.89694e-07	99	0.614835	Metabolism	Amino acid metabolism	0.000108346
206	Chemical carcinogenesis - receptor activation	map05207	3.28236e-07	22	3.80291	Human Diseases	Cancer: overview	0.00012276
33	Sphingolipid metabolism	map00600	4.14574e-07	21	0.384733	Metabolism	Lipid metabolism	0.000155051
42	Photosynthesis - antenna proteins	map00196	5.64934e-07	0	0	Metabolism	Energy metabolism	0.000211285
197	Two-component system	map02020	8.36322e-07	423	1.29197	Environmental Information Processing	Signal transduction	0.000312784
249	Sulfur relay system	map04122	2.02303e-06	81	1.79987	Genetic Information Processing	Folding, sorting and degradation	0.000756612
248	Aminobenzoate degradation	map00627	2.29509e-06	33	2.5826	Metabolism	Xenobiotics biodegradation and metabolism	0.000858365
29	Streptomycin biosynthesis	map00521	3.89894e-06	26	0.443441	Metabolism	Biosynthesis of other secondary metabolites	0.0014582
311	Caffeine metabolism	map00232	7.50715e-06	5	24.031	Metabolism	Biosynthesis of other secondary metabolites	0.00280767
114	Nitrogen metabolism	map00910	8.8943e-06	93	1.65218	Metabolism	Energy metabolism	0.00332647
179	Ethylbenzene degradation	map00642	1.02476e-05	5	22.1825	Metabolism	Xenobiotics biodegradation and metabolism	0.00383261
265	DNA replication	map03030	1.25142e-05	69	0.60864	Genetic Information Processing	Replication and repair	0.0046803
324	Degradation of flavonoids	map00946	1.67111e-05	5	0.21702	Metabolism	Biosynthesis of other secondary metabolites	0.00624995
259	Polyketide sugar unit biosynthesis	map00523	1.99989e-05	13	0.360935	Metabolism	Metabolism of terpenoids and polyketides	0.00747959
134	Glycosaminoglycan degradation	map00531	2.28544e-05	5	0.221199	Metabolism	Glycan biosynthesis and metabolism	0.00854754
110	Lipoic acid metabolism	map00785	2.59864e-05	45	2.02623	Metabolism	Metabolism of cofactors and vitamins	0.0097189
211	Mismatch repair	map03430	2.7999e-05	83	0.644594	Genetic Information Processing	Replication and repair	0.0104716
278	Alanine, aspartate and glutamate metabolism	map00250	2.85182e-05	95	0.662914	Metabolism	Amino acid metabolism	0.0106658
133	Nucleotide excision repair	map03420	3.15402e-05	27	0.48016	Genetic Information Processing	Replication and repair	0.011796
98	Spinocerebellar ataxia	map05017	3.67007e-05	0	0	Human Diseases	Neurodegenerative disease	0.0137261
269	Glycosphingolipid biosynthesis - globo and isoglobo series	map00603	4.21654e-05	5	0.231916	Metabolism	Glycan biosynthesis and metabolism	0.0157698
287	Acarbose and validamycin biosynthesis	map00525	4.27137e-05	5	0.230058	Metabolism	Biosynthesis of other secondary metabolites	0.0159749
328	Xylene degradation	map00622	5.75616e-05	14	3.68879	Metabolism	Xenobiotics biodegradation and metabolism	0.021528
105	Starch and sucrose metabolism	map00500	7.5902e-05	154	0.732177	Metabolism	Carbohydrate metabolism	0.0283873
35	Oxidative phosphorylation	map00190	8.0285e-05	77	0.651577	Metabolism	Energy metabolism	0.0300266
257	beta-Alanine metabolism	map00410	8.41827e-05	47	1.87759	Metabolism	Metabolism of other amino acids	0.0314843
321	Cyanoamino acid metabolism	map00460	0.000101185	13	0.387579	Metabolism	Metabolism of other amino acids	0.0378431
85	Phenylalanine metabolism	map00360	0.000131284	63	1.7028	Metabolism	Amino acid metabolism	0.0491001
