# Supplementary material for: Enhancing insights into diseases through horizontal gene transfer event detection from gut microbiome
Source: Nucleic Acids Res. 2024 Jun 17;52(14):e61. doi: 10.1093/nar/gkae515 (PMC11317153; doi:10.1093/nar/gkae515)
Supplement: gkae515_Supplemental_Files [file gkae515_supplemental_files.zip › Table S5.xlsx]

## Sheet: Sheet7
		Table S5: Wet lab procedures of the collected real data
			Dataset	Mechanical disruption/Enzymatic lysis	DNA extraction	Library construction	Sequencing platforms	Insert size	Reads format
			QinJ_2012	enzyme Sau 3AI	NucleoSpin 96 Flash kit	manufacturer’s instruction (Illumina)	Illumina GAIIx and HiSeq 2000	350bp	PE75-90
			KarlssonFH_2013		Qiagen QIAamp DNA Stool Mini Kit		Illumina HiSeq 2000	300bp
			NielsenHB_2014	Same as Qin 2012
			ZellerG_2014	Bead beating	GNOME® DNA Isolation Kit	SPRIworks HT chemicals (Beckman Coulter)	Illumina HiSeq 2000/2500	250bp	PE100
			YuJ_2015		Qiagen QIAamp DNA Stool Mini Kit (Qiagen)	Same as Qin 2012	Illumina HiSeq 2000	350bp	PE100
			FengQ_2015				Illumina HiSeq	350bp
			DavidLA_2015			NEBNext DNA Library prep master mix set for Illumina/Apollo PrepX ILM kit	Illumina HiSeq/IngentX Apollo 324	300bp
			VogtmannE_2016	same as Zeller 2014
			HallAB_2017		QIAGEN AllPrep RNA/DNA Mini kit
			KieserS_2018		MoBio PowerMag Microbiome DNA Isolation Kit	illunima Nextera XT Kit	Illumina HiSeq 2500		PE125
			ThomasAM_2018a/ThomasAM_2018b		GNOME DNA isolation kit	Nextera XT DNA Library Preparation Kit (Illumina)	Illumina HiSeq 2500
			WirbelJ_2018		Gnome DNA Isolation Kit (MP Biomedicals)	Nextera XT DNA Library Preparation Kit (Illumina)	Illumina HiSeq 2500		PE150
			YachidaS_2019	Bead beating	GNOME DNA Isolation Kit (MP Biomedicals)	Nextera XT DNA Sample Prep Kit (Illumina)	Illumina HiSeq 2500		PE150
			YangJ_2020		QIAamp DNA Stool Mini Kit (QIAGEN)	manufacturer’s instruction (Illumina, San Diego, CA, USA)	Illumina HiSeq	350bp
			Cross-sectional/Time-series 2022	Bead beating	Qiagen AllPrep PowerFecal DNA/RNA Kit	NEXTflex™ Rapid DNA Library Prep Kit	Illumina NovaSeq		PE150
